# Supplementary material for: Penta­carbonyl-1κ2 C,2κ3 C-[(diphenyl­phosphor­yl)diphenyl­phosphane-1κP]-μ-ethane-1,2-dithiol­ato-1:2κ4 S,S′:S,S′-diiron(I)(Fe—Fe)
Source: Acta Crystallogr Sect E Struct Rep Online. 2011 Oct 22;67(Pt 11):m1552. doi: 10.1107/S1600536811042139 (PMC3246973; doi:10.1107/S1600536811042139)
Supplement: Supplementary file 1 [file e-67-m1552-sup1.cif]

##############################################################################
#                                                                            #
# This CIF contains the data in a paper accepted for publication in          #
# Acta Crystallographica Section E. It conforms to the requirements of       #
# Notes for Authors for Acta Crystallographica Section E, and has been       #
# peer reviewed under the auspices of the IUCr Commission on Journals.       #
#                                                                            #
# Full details of the Crystallographic Information File format               #
# are given in the paper "The Crystallographic Information File (CIF):       #
# a New Standard Archive File for Crystallography" by S. R. Hall, F. H.      #
# Allen and I. D. Brown [Acta Cryst. (1991), A47, 655-685].                  #
#                                                                            #
# The current version of the core CIF dictionary is obtainable from          #
# ftp://ftp.iucr.org/pub/cif_core.dic.                                       #
#                                                                            #
# Software is freely available for graphical display of the structure(s)     #
# in this CIF. For information consult the CIF software page                 #
# http://www.iucr.org/resources/cif/software.                                #
#                                                                            #
# This file may be used for bona fide research purposes within the           #
# scientific community so long as proper attribution is given to the journal # 
# article from which it was obtained.                                        #
#                                                                            #
##############################################################################
data_global
_audit_creation_method     SHELXL-97
_journal_data_validation_number     ?
_journal_date_recd_electronic     2011-10-07
_journal_date_accepted     2011-10-12
_journal_name_full     'Acta Crystallographica, Section E'
_journal_year     2011
_journal_volume     67
_journal_issue     11
_journal_page_first     m1552
_journal_page_last     m1552
_journal_paper_category     QM
_journal_coeditor_code     HB6442
_publ_contact_author_name     'Xu-Feng Liu'
_publ_contact_author_address
;
Department of Chemical Engineering
Ningbo University of Technology
Ningbo 315016
People's Republic of China
;
_publ_contact_author_email     nkxfliu@yahoo.com.cn
_publ_contact_author_fax     ?
_publ_contact_author_phone     ?
_publ_section_title
;\
Pentacarbonyl-1\k^2^<i>C</i>,2\k^3^<i>C</i>-[(diphenylphosphoryl)\
diphenylphosphane-1\k<i>P</i>]-\m-ethane-1,2-dithiolato-
1:2\k^4^<i>S</i>,<i>S</i>':<i>S</i>,<i>S</i>'-diiron(I)(<i>Fe</i>---<i>Fe</i>)
;
loop_
    _publ_author_name
    _publ_author_footnote
    _publ_author_address
    'Liu, Xu-Feng' .
;
Department of Chemical Engineering
Ningbo University of Technology
Ningbo 315016
People's Republic of China
;
    'Yu, Xiao-Yong' .
;
Department of Chemical Engineering
Ningbo University of Technology
Ningbo 315016
People's Republic of China
;
data_I
_chemical_name_systematic
;
Pentacarbonyl-1\k^2^<i>C</i>,2\k^3^<i>C</i>-
[(diphenylphosphoryl)diphenylphosphane-1\k<i>P</i>]-\m-ethane-1,2-dithiolato-
1:2\k^4^<i>S</i>,<i>S</i>':<i>S</i>,<i>S</i>'-diiron(I)(<i>Fe</i>---<i>Fe</i>)
;
_chemical_name_common     ?
_chemical_formula_moiety     'C31 H24 Fe2 O6 P2 S2'
_chemical_formula_sum     'C31 H24 Fe2 O6 P2 S2'
_chemical_formula_iupac     '[Fe2 (C2 H4 S2) (C24 H20 O P2) (C O)5]'
_chemical_formula_weight     730.26
_chemical_melting_point     ?
_symmetry_cell_setting     monoclinic
_symmetry_space_group_name_H-M     'P 21/n'
_symmetry_space_group_name_Hall     '-P 2yn'
loop_
    _symmetry_equiv_pos_as_xyz
    'x, y, z'
    '-x+1/2, y+1/2, -z+1/2'
    '-x, -y, -z'
    'x-1/2, -y-1/2, z-1/2'
_cell_length_a     13.865(4)
_cell_length_b     15.398(4)
_cell_length_c     14.459(5)
_cell_angle_alpha     90.00
_cell_angle_beta     98.357(4)
_cell_angle_gamma     90.00
_cell_volume     3054.1(16)
_cell_formula_units_Z     4
_cell_measurement_reflns_used     11006
_cell_measurement_theta_min     1.4
_cell_measurement_theta_max     27.9
_cell_measurement_temperature     113(2)
_exptl_crystal_description     Prism
_exptl_crystal_colour     Colorless
_exptl_crystal_size_max     0.20
_exptl_crystal_size_mid     0.18
_exptl_crystal_size_min     0.10
_exptl_crystal_density_diffrn     1.588
_exptl_crystal_density_meas     ?
_exptl_crystal_density_method     'not measured'
_exptl_crystal_F_000     1488
_exptl_absorpt_coefficient_mu     1.235
_exptl_absorpt_correction_type     multi-scan
_exptl_absorpt_process_details     '(CrystalClear; Rigaku/MSC, 2005)'
_exptl_absorpt_correction_T_min     0.7903
_exptl_absorpt_correction_T_max     0.8864
_exptl_special_details     ?
_diffrn_ambient_temperature     113(2)
_diffrn_radiation_type     MoK\a
_diffrn_radiation_wavelength     0.71073
_diffrn_radiation_source     'rotating anode'
_diffrn_radiation_monochromator     multilayer
_diffrn_measurement_device_type     'Rigaku Saturn724 CCD'
_diffrn_measurement_method     '\w and \f scans'
_diffrn_detector_area_resol_mean     14.22
_diffrn_reflns_number     31351
_diffrn_reflns_av_R_equivalents     0.0390
_diffrn_reflns_av_sigmaI/netI     0.0404
_diffrn_reflns_theta_min     1.90
_diffrn_reflns_theta_max     27.89
_diffrn_reflns_theta_full     27.89
_diffrn_measured_fraction_theta_max     0.999
_diffrn_measured_fraction_theta_full     0.999
_diffrn_reflns_limit_h_min     -18
_diffrn_reflns_limit_h_max     18
_diffrn_reflns_limit_k_min     -17
_diffrn_reflns_limit_k_max     20
_diffrn_reflns_limit_l_min     -19
_diffrn_reflns_limit_l_max     19
_diffrn_standards_number     0
_diffrn_standards_interval_count     0
_diffrn_standards_interval_time     0
_diffrn_standards_decay_%     0
_refine_special_details
;
Refinement of <i>F</i>^2^ against ALL reflections. The weighted <i>R</i>-factor
<i>wR</i> and goodness of fit <i>S</i> are based on <i>F</i>^2^, conventional
<i>R</i>-factors <i>R</i> are based on <i>F</i>, with <i>F</i> set to zero for
negative <i>F</i>^2^. The threshold expression of <i>F</i>^2^ >
\s(<i>F</i>^2^) is used only for calculating <i>R</i>-factors(gt) <i>etc</i>.
and is not relevant to the choice of reflections for refinement.
<i>R</i>-factors based on <i>F</i>^2^ are statistically about twice as large
as those based on <i>F</i>, and <i>R</i>- factors based on ALL data will be
even larger.
;
_reflns_number_total     7281
_reflns_number_gt     6102
_reflns_threshold_expression     I>2\s(I)
_refine_ls_structure_factor_coef     Fsqd
_refine_ls_matrix_type     full
_refine_ls_R_factor_all     0.0314
_refine_ls_R_factor_gt     0.0255
_refine_ls_wR_factor_gt     0.0569
_refine_ls_wR_factor_ref     0.0585
_refine_ls_goodness_of_fit_ref     1.059
_refine_ls_restrained_S_all     1.059
_refine_ls_number_reflns     7281
_refine_ls_number_parameters     388
_refine_ls_number_restraints     0
_refine_ls_hydrogen_treatment     constr
_refine_ls_weighting_scheme     calc
_refine_ls_weighting_details
                 'calc w=1/[\s^2^(Fo^2^)+(0.0240P)^2^] where P=(Fo^2^+2Fc^2^)/3'
_atom_sites_solution_hydrogens     geom
_atom_sites_solution_primary     direct
_atom_sites_solution_secondary     difmap
_refine_ls_shift/su_max     0.002
_refine_ls_shift/su_mean     0.000
_refine_diff_density_max     0.363
_refine_diff_density_min     -0.359
_refine_ls_extinction_method     none
_refine_ls_extinction_coef     ?
loop_
    _atom_type_symbol
    _atom_type_description
    _atom_type_scat_dispersion_real
    _atom_type_scat_dispersion_imag
    _atom_type_scat_source
    'C' 'C' 0.0033 0.0016
                         'International Tables Vol C Tables 4.2.6.8 and 6.1.1.4'
    'H' 'H' 0.0000 0.0000
                         'International Tables Vol C Tables 4.2.6.8 and 6.1.1.4'
    'O' 'O' 0.0106 0.0060
                         'International Tables Vol C Tables 4.2.6.8 and 6.1.1.4'
    'S' 'S' 0.1246 0.1234
                         'International Tables Vol C Tables 4.2.6.8 and 6.1.1.4'
    'P' 'P' 0.1023 0.0942
                         'International Tables Vol C Tables 4.2.6.8 and 6.1.1.4'
    'Fe' 'Fe' 0.3463 0.8444
                         'International Tables Vol C Tables 4.2.6.8 and 6.1.1.4'
_computing_data_collection     'CrystalClear (Rigaku/MSC, 2005)'
_computing_cell_refinement     'CrystalClear (Rigaku/MSC, 2005)'
_computing_data_reduction     'CrystalClear (Rigaku/MSC, 2005)'
_computing_structure_solution     'SHELXS97 (Sheldrick, 2008)'
_computing_structure_refinement     'SHELXL97 (Sheldrick, 2008)'
_computing_molecular_graphics     'SHELXTL (Sheldrick, 2008)'
_computing_publication_material     'CrystalStructure (Rigaku/MSC, 2005)'
loop_
    _atom_site_type_symbol
    _atom_site_label
    _atom_site_fract_x
    _atom_site_fract_y
    _atom_site_fract_z
    _atom_site_U_iso_or_equiv
    _atom_site_adp_type
    _atom_site_calc_flag
    _atom_site_refinement_flags
    _atom_site_occupancy
    _atom_site_symmetry_multiplicity
    _atom_site_disorder_assembly
    _atom_site_disorder_group
    Fe Fe1 1.261528(16) 0.058771(14) 0.331352(16) 0.01557(6) Uani d . 1 1 . .
    Fe Fe2 1.133418(15) 0.174298(14) 0.288051(14) 0.01275(6) Uani d . 1 1 . .
    P P1 0.99707(3) 0.24364(3) 0.31226(3) 0.01291(9) Uani d . 1 1 . .
    P P2 0.86096(3) 0.16331(3) 0.27704(3) 0.01404(9) Uani d . 1 1 . .
    S S1 1.18853(3) 0.13327(3) 0.43559(3) 0.01697(9) Uani d . 1 1 . .
    S S2 1.10474(3) 0.03046(2) 0.27533(3) 0.01596(9) Uani d . 1 1 . .
    O O1 1.30120(9) -0.10606(7) 0.43282(8) 0.0300(3) Uani d . 1 1 . .
    O O2 1.43873(9) 0.15892(8) 0.39375(10) 0.0411(4) Uani d . 1 1 . .
    O O3 1.32473(9) 0.01325(8) 0.15188(9) 0.0366(3) Uani d . 1 1 . .
    O O4 1.26144(9) 0.32544(8) 0.29575(9) 0.0321(3) Uani d . 1 1 . .
    O O5 1.12828(9) 0.17617(8) 0.08534(8) 0.0298(3) Uani d . 1 1 . .
    O O6 0.86136(7) 0.09157(6) 0.34670(7) 0.0177(2) Uani d . 1 1 . .
    C C1 1.28842(11) -0.04173(11) 0.39306(11) 0.0209(4) Uani d . 1 1 . .
    C C2 1.36981(12) 0.11973(11) 0.36834(13) 0.0250(4) Uani d . 1 1 . .
    C C3 1.29927(12) 0.03076(10) 0.22113(12) 0.0232(4) Uani d . 1 1 . .
    C C4 1.20985(12) 0.26713(10) 0.29551(11) 0.0193(3) Uani d . 1 1 . .
    C C5 1.12641(11) 0.17650(10) 0.16457(11) 0.0185(3) Uani d . 1 1 . .
    C C6 1.09760(11) 0.05588(10) 0.46439(11) 0.0209(4) Uani d . 1 1 . .
    H H6A 1.1266 0.0200 0.5182 0.025 Uiso calc R 1 1 . .
    H H6B 1.0418 0.0881 0.4833 0.025 Uiso calc R 1 1 . .
    C C7 1.06081(12) -0.00340(10) 0.38252(11) 0.0195(3) Uani d . 1 1 . .
    H H7A 0.9886 -0.0031 0.3724 0.023 Uiso calc R 1 1 . .
    H H7B 1.0827 -0.0636 0.3979 0.023 Uiso calc R 1 1 . .
    C C8 0.99500(11) 0.27904(10) 0.43317(10) 0.0167(3) Uani d . 1 1 . .
    C C9 1.05975(13) 0.34539(11) 0.46564(12) 0.0259(4) Uani d . 1 1 . .
    H H9 1.1029 0.3676 0.4260 0.031 Uiso calc R 1 1 . .
    C C10 1.06217(14) 0.37937(12) 0.55452(12) 0.0328(4) Uani d . 1 1 . .
    H H10 1.1068 0.4244 0.5756 0.039 Uiso calc R 1 1 . .
    C C11 0.99951(13) 0.34765(12) 0.61251(12) 0.0310(4) Uani d . 1 1 . .
    H H11 1.0001 0.3716 0.6731 0.037 Uiso calc R 1 1 . .
    C C12 0.93619(13) 0.28118(12) 0.58215(12) 0.0303(4) Uani d . 1 1 . .
    H H12 0.8940 0.2589 0.6226 0.036 Uiso calc R 1 1 . .
    C C13 0.93332(11) 0.24635(11) 0.49297(11) 0.0209(4) Uani d . 1 1 . .
    H H13 0.8895 0.2004 0.4729 0.025 Uiso calc R 1 1 . .
    C C14 0.96328(11) 0.34554(9) 0.24976(11) 0.0151(3) Uani d . 1 1 . .
    C C15 1.00002(11) 0.36534(10) 0.16773(11) 0.0186(3) Uani d . 1 1 . .
    H H15 1.0464 0.3279 0.1462 0.022 Uiso calc R 1 1 . .
    C C16 0.96935(12) 0.43952(10) 0.11709(12) 0.0247(4) Uani d . 1 1 . .
    H H16 0.9938 0.4517 0.0604 0.030 Uiso calc R 1 1 . .
    C C17 0.90373(12) 0.49556(11) 0.14854(12) 0.0258(4) Uani d . 1 1 . .
    H H17 0.8830 0.5462 0.1137 0.031 Uiso calc R 1 1 . .
    C C18 0.86815(12) 0.47762(11) 0.23126(12) 0.0254(4) Uani d . 1 1 . .
    H H18 0.8233 0.5163 0.2535 0.031 Uiso calc R 1 1 . .
    C C19 0.89793(11) 0.40335(10) 0.28154(11) 0.0210(4) Uani d . 1 1 . .
    H H19 0.8735 0.3916 0.3384 0.025 Uiso calc R 1 1 . .
    C C20 0.86646(11) 0.12448(10) 0.16014(10) 0.0167(3) Uani d . 1 1 . .
    C C21 0.85652(12) 0.03529(10) 0.14617(11) 0.0235(4) Uani d . 1 1 . .
    H H21 0.8466 -0.0013 0.1968 0.028 Uiso calc R 1 1 . .
    C C22 0.86095(14) -0.00041(12) 0.05905(12) 0.0327(4) Uani d . 1 1 . .
    H H22 0.8525 -0.0612 0.0498 0.039 Uiso calc R 1 1 . .
    C C23 0.87764(13) 0.05197(12) -0.01452(12) 0.0308(4) Uani d . 1 1 . .
    H H23 0.8817 0.0272 -0.0740 0.037 Uiso calc R 1 1 . .
    C C24 0.88851(12) 0.14079(12) -0.00128(12) 0.0257(4) Uani d . 1 1 . .
    H H24 0.9003 0.1769 -0.0517 0.031 Uiso calc R 1 1 . .
    C C25 0.88221(11) 0.17707(11) 0.08506(11) 0.0214(4) Uani d . 1 1 . .
    H H25 0.8886 0.2381 0.0934 0.026 Uiso calc R 1 1 . .
    C C26 0.75306(11) 0.22975(10) 0.27313(10) 0.0156(3) Uani d . 1 1 . .
    C C27 0.70310(11) 0.22562(10) 0.35030(11) 0.0185(3) Uani d . 1 1 . .
    H H27 0.7270 0.1897 0.4020 0.022 Uiso calc R 1 1 . .
    C C28 0.61916(11) 0.27358(10) 0.35174(12) 0.0224(4) Uani d . 1 1 . .
    H H28 0.5855 0.2704 0.4043 0.027 Uiso calc R 1 1 . .
    C C29 0.58382(12) 0.32645(10) 0.27659(12) 0.0252(4) Uani d . 1 1 . .
    H H29 0.5263 0.3597 0.2777 0.030 Uiso calc R 1 1 . .
    C C30 0.63304(12) 0.33036(11) 0.20009(12) 0.0265(4) Uani d . 1 1 . .
    H H30 0.6088 0.3662 0.1485 0.032 Uiso calc R 1 1 . .
    C C31 0.71692(11) 0.28270(10) 0.19801(11) 0.0216(4) Uani d . 1 1 . .
    H H31 0.7502 0.2860 0.1451 0.026 Uiso calc R 1 1 . .
loop_
    _atom_site_aniso_label
    _atom_site_aniso_U_11
    _atom_site_aniso_U_22
    _atom_site_aniso_U_33
    _atom_site_aniso_U_12
    _atom_site_aniso_U_13
    _atom_site_aniso_U_23
    Fe1 0.01547(12) 0.01379(12) 0.01783(12) 0.00070(9) 0.00372(9) 0.00033(9)
    Fe2 0.01568(12) 0.01181(12) 0.01079(11) -0.00046(8) 0.00202(8) 0.00040(8)
    P1 0.0163(2) 0.0118(2) 0.01058(19) -0.00003(15) 0.00202(15) 0.00057(15)
    P2 0.0160(2) 0.0135(2) 0.01251(19) -0.00015(15) 0.00168(15) 0.00074(15)
    S1 0.0216(2) 0.0164(2) 0.01245(19) 0.00252(16) 0.00080(15) 0.00018(15)
    S2 0.0180(2) 0.0133(2) 0.0166(2) -0.00165(15) 0.00262(15) -0.00067(15)
    O1 0.0367(7) 0.0210(7) 0.0332(7) 0.0076(5) 0.0084(6) 0.0089(6)
    O2 0.0249(7) 0.0301(8) 0.0672(11) -0.0091(6) 0.0033(7) -0.0059(7)
    O3 0.0429(8) 0.0386(8) 0.0332(8) -0.0044(6) 0.0223(7) -0.0082(6)
    O4 0.0317(7) 0.0245(7) 0.0378(8) -0.0127(6) -0.0031(6) 0.0043(6)
    O5 0.0450(8) 0.0307(7) 0.0149(6) 0.0051(6) 0.0088(6) 0.0003(5)
    O6 0.0208(6) 0.0153(6) 0.0174(6) -0.0001(4) 0.0044(5) 0.0040(5)
    C1 0.0178(9) 0.0233(10) 0.0224(9) 0.0015(7) 0.0059(7) -0.0028(7)
    C2 0.0224(10) 0.0193(9) 0.0341(10) 0.0032(7) 0.0069(8) 0.0000(8)
    C3 0.0235(9) 0.0171(9) 0.0303(10) -0.0024(7) 0.0083(8) 0.0009(7)
    C4 0.0229(9) 0.0187(9) 0.0152(8) 0.0021(7) -0.0007(6) 0.0022(7)
    C5 0.0231(9) 0.0126(8) 0.0201(9) 0.0006(6) 0.0038(7) 0.0004(7)
    C6 0.0242(9) 0.0216(9) 0.0190(9) 0.0043(7) 0.0100(7) 0.0081(7)
    C7 0.0198(9) 0.0160(9) 0.0241(9) -0.0004(6) 0.0083(7) 0.0062(7)
    C8 0.0216(8) 0.0162(8) 0.0117(8) 0.0048(6) -0.0002(6) -0.0015(6)
    C9 0.0349(10) 0.0230(9) 0.0198(9) -0.0062(7) 0.0040(7) -0.0029(7)
    C10 0.0465(12) 0.0260(10) 0.0241(10) -0.0026(8) -0.0007(8) -0.0094(8)
    C11 0.0419(12) 0.0354(11) 0.0147(9) 0.0088(9) 0.0010(8) -0.0093(8)
    C12 0.0296(10) 0.0450(12) 0.0175(9) 0.0072(8) 0.0078(7) -0.0010(8)
    C13 0.0216(9) 0.0253(10) 0.0158(8) 0.0043(7) 0.0023(7) -0.0009(7)
    C14 0.0170(8) 0.0127(8) 0.0148(8) -0.0018(6) -0.0008(6) 0.0007(6)
    C15 0.0203(9) 0.0150(8) 0.0205(8) -0.0011(6) 0.0032(7) 0.0012(7)
    C16 0.0294(10) 0.0226(9) 0.0215(9) -0.0025(7) 0.0014(7) 0.0079(7)
    C17 0.0284(10) 0.0150(9) 0.0312(10) 0.0007(7) -0.0050(8) 0.0072(7)
    C18 0.0252(10) 0.0165(9) 0.0336(10) 0.0052(7) 0.0007(8) -0.0004(7)
    C19 0.0239(9) 0.0174(9) 0.0219(9) 0.0002(7) 0.0040(7) 0.0006(7)
    C20 0.0152(8) 0.0194(9) 0.0150(8) 0.0009(6) 0.0005(6) -0.0022(6)
    C21 0.0318(10) 0.0195(9) 0.0186(9) 0.0011(7) 0.0021(7) -0.0014(7)
    C22 0.0524(13) 0.0205(10) 0.0243(10) 0.0032(8) 0.0018(9) -0.0067(8)
    C23 0.0390(11) 0.0365(11) 0.0164(9) 0.0011(8) 0.0022(8) -0.0093(8)
    C24 0.0270(10) 0.0329(11) 0.0170(9) -0.0052(8) 0.0028(7) -0.0006(7)
    C25 0.0240(9) 0.0211(9) 0.0186(8) -0.0040(7) 0.0012(7) -0.0015(7)
    C26 0.0156(8) 0.0138(8) 0.0171(8) -0.0016(6) 0.0011(6) -0.0003(6)
    C27 0.0192(8) 0.0180(9) 0.0179(8) -0.0032(6) 0.0018(6) 0.0001(7)
    C28 0.0196(9) 0.0245(9) 0.0239(9) -0.0035(7) 0.0057(7) -0.0054(7)
    C29 0.0183(9) 0.0213(9) 0.0348(10) 0.0037(7) 0.0002(7) -0.0053(8)
    C30 0.0247(9) 0.0248(10) 0.0282(10) 0.0065(7) -0.0019(8) 0.0062(8)
    C31 0.0220(9) 0.0231(9) 0.0197(9) 0.0006(7) 0.0031(7) 0.0022(7)
_geom_special_details
;
All e.s.d.'s (except the e.s.d. in the dihedral angle between two l.s. planes)
are estimated using the full covariance matrix. The cell e.s.d.'s are taken
into account individually in the estimation of e.s.d.'s in distances, angles
and torsion angles; correlations between e.s.d.'s in cell parameters are only
used when they are defined by crystal symmetry. An approximate (isotropic)
treatment of cell e.s.d.'s is used for estimating e.s.d.'s involving l.s.
planes.
;
loop_
    _geom_bond_atom_site_label_1
    _geom_bond_atom_site_label_2
    _geom_bond_site_symmetry_2
    _geom_bond_distance
    _geom_bond_publ_flag
    Fe1 C2 . 1.7855(18) y
    Fe1 C1 . 1.7981(17) y
    Fe1 C3 . 1.8006(18) y
    Fe1 S1 . 2.2484(6) yes
    Fe1 S2 . 2.2495(8) yes
    Fe1 Fe2 . 2.5275(6) n
    Fe2 C4 . 1.7733(17) y
    Fe2 C5 . 1.7742(17) y
    Fe2 P1 . 2.2426(7) yes
    Fe2 S1 . 2.2495(7) yes
    Fe2 S2 . 2.2530(7) yes
    P1 C8 . 1.8353(16) ?
    P1 C14 . 1.8371(16) ?
    P1 P2 . 2.2519(8) n
    P2 O6 . 1.4943(11) n
    P2 C20 . 1.8049(16) ?
    P2 C26 . 1.8066(16) ?
    S1 C6 . 1.8264(16) n
    S2 C7 . 1.8219(16) n
    O1 C1 . 1.1461(19) ?
    O2 C2 . 1.145(2) ?
    O3 C3 . 1.1414(19) ?
    O4 C4 . 1.1476(18) ?
    O5 C5 . 1.1496(19) ?
    C6 C7 . 1.523(2) ?
    C6 H6A . 0.9900 ?
    C6 H6B . 0.9900 ?
    C7 H7A . 0.9900 ?
    C7 H7B . 0.9900 ?
    C8 C9 . 1.396(2) ?
    C8 C13 . 1.396(2) ?
    C9 C10 . 1.383(2) ?
    C9 H9 . 0.9500 ?
    C10 C11 . 1.381(2) ?
    C10 H10 . 0.9500 ?
    C11 C12 . 1.378(3) ?
    C11 H11 . 0.9500 ?
    C12 C13 . 1.392(2) ?
    C12 H12 . 0.9500 ?
    C13 H13 . 0.9500 ?
    C14 C15 . 1.391(2) ?
    C14 C19 . 1.395(2) ?
    C15 C16 . 1.390(2) ?
    C15 H15 . 0.9500 ?
    C16 C17 . 1.378(2) ?
    C16 H16 . 0.9500 ?
    C17 C18 . 1.386(2) ?
    C17 H17 . 0.9500 ?
    C18 C19 . 1.386(2) ?
    C18 H18 . 0.9500 ?
    C19 H19 . 0.9500 ?
    C20 C21 . 1.392(2) ?
    C20 C25 . 1.397(2) ?
    C21 C22 . 1.384(2) ?
    C21 H21 . 0.9500 ?
    C22 C23 . 1.381(2) ?
    C22 H22 . 0.9500 ?
    C23 C24 . 1.386(2) ?
    C23 H23 . 0.9500 ?
    C24 C25 . 1.382(2) ?
    C24 H24 . 0.9500 ?
    C25 H25 . 0.9500 ?
    C26 C31 . 1.392(2) ?
    C26 C27 . 1.398(2) ?
    C27 C28 . 1.381(2) ?
    C27 H27 . 0.9500 ?
    C28 C29 . 1.389(2) ?
    C28 H28 . 0.9500 ?
    C29 C30 . 1.383(2) ?
    C29 H29 . 0.9500 ?
    C30 C31 . 1.379(2) ?
    C30 H30 . 0.9500 ?
    C31 H31 . 0.9500 ?
loop_
    _geom_angle_atom_site_label_1
    _geom_angle_atom_site_label_2
    _geom_angle_atom_site_label_3
    _geom_angle_site_symmetry_1
    _geom_angle_site_symmetry_3
    _geom_angle
    _geom_angle_publ_flag
    C2 Fe1 C1 . . 101.48(8) ?
    C2 Fe1 C3 . . 92.93(8) ?
    C1 Fe1 C3 . . 99.62(7) ?
    C2 Fe1 S1 . . 88.39(6) ?
    C1 Fe1 S1 . . 100.81(5) ?
    C3 Fe1 S1 . . 158.84(6) ?
    C2 Fe1 S2 . . 159.44(5) ?
    C1 Fe1 S2 . . 97.57(5) ?
    C3 Fe1 S2 . . 91.43(6) ?
    S1 Fe1 S2 . . 80.48(2) n
    C2 Fe1 Fe2 . . 103.55(6) ?
    C1 Fe1 Fe2 . . 144.71(5) ?
    C3 Fe1 Fe2 . . 103.51(6) ?
    S1 Fe1 Fe2 . . 55.831(19) n
    S2 Fe1 Fe2 . . 55.91(2) n
    C4 Fe2 C5 . . 89.47(7) ?
    C4 Fe2 P1 . . 96.70(6) ?
    C5 Fe2 P1 . . 102.94(5) ?
    C4 Fe2 S1 . . 92.92(5) ?
    C5 Fe2 S1 . . 157.08(5) ?
    P1 Fe2 S1 . . 99.41(2) n
    C4 Fe2 S2 . . 153.40(5) ?
    C5 Fe2 S2 . . 87.33(5) ?
    P1 Fe2 S2 . . 109.75(2) n
    S1 Fe2 S2 . . 80.385(18) ?
    C4 Fe2 Fe1 . . 99.20(6) ?
    C5 Fe2 Fe1 . . 101.33(5) ?
    P1 Fe2 Fe1 . . 150.983(16) n
    S1 Fe2 Fe1 . . 55.791(13) n
    S2 Fe2 Fe1 . . 55.79(2) n
    C8 P1 C14 . . 100.18(7) ?
    C8 P1 Fe2 . . 114.85(5) ?
    C14 P1 Fe2 . . 119.36(5) ?
    C8 P1 P2 . . 104.48(5) ?
    C14 P1 P2 . . 102.27(5) ?
    Fe2 P1 P2 . . 113.64(3) n
    O6 P2 C20 . . 112.94(7) ?
    O6 P2 C26 . . 111.20(6) ?
    C20 P2 C26 . . 107.80(7) ?
    O6 P2 P1 . . 109.43(5) ?
    C20 P2 P1 . . 104.22(5) ?
    C26 P2 P1 . . 111.04(6) ?
    C6 S1 Fe1 . . 102.29(6) ?
    C6 S1 Fe2 . . 104.41(6) ?
    Fe1 S1 Fe2 . . 68.38(2) n
    C7 S2 Fe1 . . 100.03(6) ?
    C7 S2 Fe2 . . 106.78(5) n
    Fe1 S2 Fe2 . . 68.299(13) n
    O1 C1 Fe1 . . 176.91(14) ?
    O2 C2 Fe1 . . 178.68(16) ?
    O3 C3 Fe1 . . 178.89(16) ?
    O4 C4 Fe2 . . 175.95(15) ?
    O5 C5 Fe2 . . 175.41(15) ?
    C7 C6 S1 . . 112.22(10) ?
    C7 C6 H6A . . 109.2 ?
    S1 C6 H6A . . 109.2 ?
    C7 C6 H6B . . 109.2 ?
    S1 C6 H6B . . 109.2 ?
    H6A C6 H6B . . 107.9 ?
    C6 C7 S2 . . 111.97(10) ?
    C6 C7 H7A . . 109.2 ?
    S2 C7 H7A . . 109.2 ?
    C6 C7 H7B . . 109.2 ?
    S2 C7 H7B . . 109.2 ?
    H7A C7 H7B . . 107.9 ?
    C9 C8 C13 . . 118.54(14) ?
    C9 C8 P1 . . 116.08(12) ?
    C13 C8 P1 . . 125.37(12) ?
    C10 C9 C8 . . 121.13(16) ?
    C10 C9 H9 . . 119.4 ?
    C8 C9 H9 . . 119.4 ?
    C11 C10 C9 . . 119.85(17) ?
    C11 C10 H10 . . 120.1 ?
    C9 C10 H10 . . 120.1 ?
    C12 C11 C10 . . 119.80(16) ?
    C12 C11 H11 . . 120.1 ?
    C10 C11 H11 . . 120.1 ?
    C11 C12 C13 . . 120.83(16) ?
    C11 C12 H12 . . 119.6 ?
    C13 C12 H12 . . 119.6 ?
    C12 C13 C8 . . 119.83(16) ?
    C12 C13 H13 . . 120.1 ?
    C8 C13 H13 . . 120.1 ?
    C15 C14 C19 . . 118.50(14) ?
    C15 C14 P1 . . 120.51(11) ?
    C19 C14 P1 . . 120.96(12) ?
    C16 C15 C14 . . 120.49(15) ?
    C16 C15 H15 . . 119.8 ?
    C14 C15 H15 . . 119.8 ?
    C17 C16 C15 . . 120.46(16) ?
    C17 C16 H16 . . 119.8 ?
    C15 C16 H16 . . 119.8 ?
    C16 C17 C18 . . 119.65(15) ?
    C16 C17 H17 . . 120.2 ?
    C18 C17 H17 . . 120.2 ?
    C19 C18 C17 . . 120.06(15) ?
    C19 C18 H18 . . 120.0 ?
    C17 C18 H18 . . 120.0 ?
    C18 C19 C14 . . 120.81(15) ?
    C18 C19 H19 . . 119.6 ?
    C14 C19 H19 . . 119.6 ?
    C21 C20 C25 . . 118.86(14) ?
    C21 C20 P2 . . 116.48(12) ?
    C25 C20 P2 . . 124.64(12) ?
    C22 C21 C20 . . 120.49(16) ?
    C22 C21 H21 . . 119.8 ?
    C20 C21 H21 . . 119.8 ?
    C23 C22 C21 . . 120.24(17) ?
    C23 C22 H22 . . 119.9 ?
    C21 C22 H22 . . 119.9 ?
    C22 C23 C24 . . 119.80(16) ?
    C22 C23 H23 . . 120.1 ?
    C24 C23 H23 . . 120.1 ?
    C25 C24 C23 . . 120.25(16) ?
    C25 C24 H24 . . 119.9 ?
    C23 C24 H24 . . 119.9 ?
    C24 C25 C20 . . 120.35(16) ?
    C24 C25 H25 . . 119.8 ?
    C20 C25 H25 . . 119.8 ?
    C31 C26 C27 . . 119.05(14) ?
    C31 C26 P2 . . 123.97(12) ?
    C27 C26 P2 . . 116.97(12) ?
    C28 C27 C26 . . 120.28(15) ?
    C28 C27 H27 . . 119.9 ?
    C26 C27 H27 . . 119.9 ?
    C27 C28 C29 . . 120.26(15) ?
    C27 C28 H28 . . 119.9 ?
    C29 C28 H28 . . 119.9 ?
    C30 C29 C28 . . 119.49(15) ?
    C30 C29 H29 . . 120.3 ?
    C28 C29 H29 . . 120.3 ?
    C31 C30 C29 . . 120.67(16) ?
    C31 C30 H30 . . 119.7 ?
    C29 C30 H30 . . 119.7 ?
    C30 C31 C26 . . 120.25(15) ?
    C30 C31 H31 . . 119.9 ?
    C26 C31 H31 . . 119.9 ?
loop_
    _geom_torsion_atom_site_label_1
    _geom_torsion_atom_site_label_2
    _geom_torsion_atom_site_label_3
    _geom_torsion_atom_site_label_4
    _geom_torsion_site_symmetry_1
    _geom_torsion_site_symmetry_2
    _geom_torsion_site_symmetry_3
    _geom_torsion_site_symmetry_4
    _geom_torsion
    _geom_torsion_publ_flag
    C2 Fe1 Fe2 C4 . . . . 8.72(8) ?
    C1 Fe1 Fe2 C4 . . . . 142.75(11) ?
    C3 Fe1 Fe2 C4 . . . . -87.70(7) ?
    S1 Fe1 Fe2 C4 . . . . 87.27(5) ?
    S2 Fe1 Fe2 C4 . . . . -170.14(5) ?
    C2 Fe1 Fe2 C5 . . . . 100.03(8) ?
    C1 Fe1 Fe2 C5 . . . . -125.94(11) ?
    C3 Fe1 Fe2 C5 . . . . 3.60(7) ?
    S1 Fe1 Fe2 C5 . . . . 178.57(5) ?
    S2 Fe1 Fe2 C5 . . . . -78.83(5) ?
    C2 Fe1 Fe2 P1 . . . . -113.67(7) ?
    C1 Fe1 Fe2 P1 . . . . 20.35(10) ?
    C3 Fe1 Fe2 P1 . . . . 149.90(6) ?
    S1 Fe1 Fe2 P1 . . . . -35.13(3) ?
    S2 Fe1 Fe2 P1 . . . . 67.46(4) ?
    C2 Fe1 Fe2 S1 . . . . -78.54(6) ?
    C1 Fe1 Fe2 S1 . . . . 55.48(9) ?
    C3 Fe1 Fe2 S1 . . . . -174.97(6) ?
    S2 Fe1 Fe2 S1 . . . . 102.59(2) ?
    C2 Fe1 Fe2 S2 . . . . 178.86(6) ?
    C1 Fe1 Fe2 S2 . . . . -47.11(9) ?
    C3 Fe1 Fe2 S2 . . . . 82.44(5) ?
    S1 Fe1 Fe2 S2 . . . . -102.59(2) ?
    C4 Fe2 P1 C8 . . . . -73.60(8) ?
    C5 Fe2 P1 C8 . . . . -164.59(8) ?
    S1 Fe2 P1 C8 . . . . 20.50(6) ?
    S2 Fe2 P1 C8 . . . . 103.59(6) ?
    Fe1 Fe2 P1 C8 . . . . 49.34(7) ?
    C4 Fe2 P1 C14 . . . . 45.35(8) ?
    C5 Fe2 P1 C14 . . . . -45.64(8) ?
    S1 Fe2 P1 C14 . . . . 139.45(6) ?
    S2 Fe2 P1 C14 . . . . -137.46(6) ?
    Fe1 Fe2 P1 C14 . . . . 168.29(6) ?
    C4 Fe2 P1 P2 . . . . 166.17(5) ?
    C5 Fe2 P1 P2 . . . . 75.18(5) ?
    S1 Fe2 P1 P2 . . . . -99.72(2) ?
    S2 Fe2 P1 P2 . . . . -16.64(3) ?
    Fe1 Fe2 P1 P2 . . . . -70.88(4) ?
    C8 P1 P2 O6 . . . . -56.30(7) ?
    C14 P1 P2 O6 . . . . -160.36(6) ?
    Fe2 P1 P2 O6 . . . . 69.63(5) ?
    C8 P1 P2 C20 . . . . -177.36(7) ?
    C14 P1 P2 C20 . . . . 78.58(7) ?
    Fe2 P1 P2 C20 . . . . -51.43(6) ?
    C8 P1 P2 C26 . . . . 66.83(7) ?
    C14 P1 P2 C26 . . . . -37.23(7) ?
    Fe2 P1 P2 C26 . . . . -167.24(5) ?
    C2 Fe1 S1 C6 . . . . -151.58(8) ?
    C1 Fe1 S1 C6 . . . . -50.20(8) ?
    C3 Fe1 S1 C6 . . . . 114.47(16) ?
    S2 Fe1 S1 C6 . . . . 45.77(6) ?
    Fe2 Fe1 S1 C6 . . . . 100.81(6) ?
    C2 Fe1 S1 Fe2 . . . . 107.60(6) ?
    C1 Fe1 S1 Fe2 . . . . -151.01(5) ?
    C3 Fe1 S1 Fe2 . . . . 13.65(15) ?
    S2 Fe1 S1 Fe2 . . . . -55.042(18) ?
    C4 Fe2 S1 C6 . . . . 163.12(7) ?
    C5 Fe2 S1 C6 . . . . -101.33(14) ?
    P1 Fe2 S1 C6 . . . . 65.83(6) ?
    S2 Fe2 S1 C6 . . . . -42.79(5) ?
    Fe1 Fe2 S1 C6 . . . . -97.73(6) ?
    C4 Fe2 S1 Fe1 . . . . -99.14(6) ?
    C5 Fe2 S1 Fe1 . . . . -3.59(13) ?
    P1 Fe2 S1 Fe1 . . . . 163.565(15) ?
    S2 Fe2 S1 Fe1 . . . . 54.94(2) ?
    C2 Fe1 S2 C7 . . . . -107.34(17) ?
    C1 Fe1 S2 C7 . . . . 50.53(7) ?
    C3 Fe1 S2 C7 . . . . 150.43(7) ?
    S1 Fe1 S2 C7 . . . . -49.23(5) ?
    Fe2 Fe1 S2 C7 . . . . -104.19(5) ?
    C2 Fe1 S2 Fe2 . . . . -3.15(16) ?
    C1 Fe1 S2 Fe2 . . . . 154.72(5) ?
    C3 Fe1 S2 Fe2 . . . . -105.38(5) ?
    S1 Fe1 S2 Fe2 . . . . 54.960(17) ?
    C4 Fe2 S2 C7 . . . . 116.53(12) ?
    C5 Fe2 S2 C7 . . . . -160.02(8) ?
    P1 Fe2 S2 C7 . . . . -57.23(6) ?
    S1 Fe2 S2 C7 . . . . 39.40(6) ?
    Fe1 Fe2 S2 C7 . . . . 94.35(6) ?
    C4 Fe2 S2 Fe1 . . . . 22.18(11) ?
    C5 Fe2 S2 Fe1 . . . . 105.64(5) ?
    P1 Fe2 S2 Fe1 . . . . -151.57(2) ?
    S1 Fe2 S2 Fe1 . . . . -54.945(14) ?
    C4 Fe2 C5 O5 . . . . 70.8(18) ?
    P1 Fe2 C5 O5 . . . . 167.5(18) ?
    S1 Fe2 C5 O5 . . . . -25.5(19) ?
    S2 Fe2 C5 O5 . . . . -82.8(18) ?
    Fe1 Fe2 C5 O5 . . . . -28.5(18) ?
    Fe1 S1 C6 C7 . . . . -31.06(12) ?
    Fe2 S1 C6 C7 . . . . 39.46(12) ?
    S1 C6 C7 S2 . . . . -8.36(15) ?
    Fe1 S2 C7 C6 . . . . 43.88(11) ?
    Fe2 S2 C7 C6 . . . . -26.31(12) ?
    C14 P1 C8 C9 . . . . -60.76(14) ?
    Fe2 P1 C8 C9 . . . . 68.45(13) ?
    P2 P1 C8 C9 . . . . -166.39(12) ?
    C14 P1 C8 C13 . . . . 117.87(14) ?
    Fe2 P1 C8 C13 . . . . -112.92(13) ?
    P2 P1 C8 C13 . . . . 12.24(14) ?
    C13 C8 C9 C10 . . . . -1.0(3) ?
    P1 C8 C9 C10 . . . . 177.70(14) ?
    C8 C9 C10 C11 . . . . -0.2(3) ?
    C9 C10 C11 C12 . . . . 1.2(3) ?
    C10 C11 C12 C13 . . . . -1.1(3) ?
    C11 C12 C13 C8 . . . . -0.2(3) ?
    C9 C8 C13 C12 . . . . 1.2(2) ?
    P1 C8 C13 C12 . . . . -177.41(13) ?
    C8 P1 C14 C15 . . . . 147.58(13) ?
    Fe2 P1 C14 C15 . . . . 21.35(15) ?
    P2 P1 C14 C15 . . . . -105.03(13) ?
    C8 P1 C14 C19 . . . . -34.57(14) ?
    Fe2 P1 C14 C19 . . . . -160.80(11) ?
    P2 P1 C14 C19 . . . . 72.82(13) ?
    C19 C14 C15 C16 . . . . -2.3(2) ?
    P1 C14 C15 C16 . . . . 175.62(12) ?
    C14 C15 C16 C17 . . . . 1.5(2) ?
    C15 C16 C17 C18 . . . . 0.0(3) ?
    C16 C17 C18 C19 . . . . -0.5(3) ?
    C17 C18 C19 C14 . . . . -0.4(3) ?
    C15 C14 C19 C18 . . . . 1.7(2) ?
    P1 C14 C19 C18 . . . . -176.14(13) ?
    O6 P2 C20 C21 . . . . 8.73(15) ?
    C26 P2 C20 C21 . . . . -114.53(13) ?
    P1 P2 C20 C21 . . . . 127.42(12) ?
    O6 P2 C20 C25 . . . . -169.59(13) ?
    C26 P2 C20 C25 . . . . 67.16(15) ?
    P1 P2 C20 C25 . . . . -50.90(14) ?
    C25 C20 C21 C22 . . . . -0.8(2) ?
    P2 C20 C21 C22 . . . . -179.23(14) ?
    C20 C21 C22 C23 . . . . 1.6(3) ?
    C21 C22 C23 C24 . . . . -1.0(3) ?
    C22 C23 C24 C25 . . . . -0.3(3) ?
    C23 C24 C25 C20 . . . . 1.1(3) ?
    C21 C20 C25 C24 . . . . -0.5(2) ?
    P2 C20 C25 C24 . . . . 177.80(13) ?
    O6 P2 C26 C31 . . . . -159.14(13) ?
    C20 P2 C26 C31 . . . . -34.83(16) ?
    P1 P2 C26 C31 . . . . 78.75(14) ?
    O6 P2 C26 C27 . . . . 19.76(14) ?
    C20 P2 C26 C27 . . . . 144.07(12) ?
    P1 P2 C26 C27 . . . . -102.35(12) ?
    C31 C26 C27 C28 . . . . -0.1(2) ?
    P2 C26 C27 C28 . . . . -179.03(12) ?
    C26 C27 C28 C29 . . . . -0.1(2) ?
    C27 C28 C29 C30 . . . . 0.3(2) ?
    C28 C29 C30 C31 . . . . -0.3(3) ?
    C29 C30 C31 C26 . . . . 0.1(3) ?
    C27 C26 C31 C30 . . . . 0.1(2) ?
    P2 C26 C31 C30 . . . . 178.96(13) ?
