# Supplementary material for: Penta­carbonyl-1κ2 C,2κ3 C-[(diphenyl­phosphor­yl)diphenyl­phosphane-1κP]-μ-ethane-1,2-dithiol­ato-1:2κ4 S,S′:S,S′-diiron(I)(Fe—Fe)
Source: Acta Crystallogr Sect E Struct Rep Online. 2011 Oct 22;67(Pt 11):m1552. doi: 10.1107/S1600536811042139 (PMC3246973; doi:10.1107/S1600536811042139)
Supplement: Supplementary file 2 [file e-67-m1552-Isup2.hkl]

# 
# h,k,l, Fc-squared, Fo-squared, sigma(Fo-squared) and status flag 
# 
data_I
_shelx_title ' shelx in P2(1)/n' 
_shelx_refln_list_code          4 
_shelx_F_calc_maximum      296.03 
_exptl_crystal_F_000      1488.00 
_reflns_d_resolution_high  0.7596 
 
loop_ 
 _symmetry_equiv_pos_as_xyz 
 'x, y, z' 
 '-x+1/2, y+1/2, -z+1/2' 
 '-x, -y, -z' 
 'x-1/2, -y-1/2, z-1/2' 
 
_cell_length_a    13.8654 
_cell_length_b    15.3976 
_cell_length_c    14.4590 
_cell_angle_alpha  90.000 
_cell_angle_beta   98.357 
_cell_angle_gamma  90.000 
 
_shelx_F_squared_multiplier     1.000 
 
loop_ 
 _refln_index_h 
 _refln_index_k 
 _refln_index_l 
 _refln_F_squared_calc 
 _refln_F_squared_meas 
 _refln_F_squared_sigma 
 _refln_observed_status 
   2   0   0     1571.74     1745.64     29.71 o 
   4   0   0    32165.09    31880.57    446.72 o 
   6   0   0      846.78      997.05     52.50 o 
   8   0   0    46512.89    44874.94    827.04 o 
  10   0   0       11.07       11.25      6.98 o 
  12   0   0     2179.80     2010.83     96.28 o 
  14   0   0     1847.08     1928.04    125.43 o 
  16   0   0     7848.16     7800.86    225.06 o 
   1   1   0     5767.88     5600.54    104.88 o 
   2   1   0     5234.67     5247.01     54.15 o 
   3   1   0    26467.60    25596.16    221.91 o 
   4   1   0    11957.42    12381.72    110.34 o 
   5   1   0    35615.59    37221.05    431.77 o 
   6   1   0      206.62      203.42      6.69 o 
   7   1   0    16511.94    16382.79    269.38 o 
   8   1   0      810.26      916.52     24.49 o 
   9   1   0       75.07       84.98     12.34 o 
  10   1   0        4.93       14.61      6.76 o 
  11   1   0       41.66       30.62      8.34 o 
  12   1   0     1012.75      847.16     47.65 o 
  13   1   0     1720.19     1654.05     67.51 o 
  14   1   0     2386.27     2382.91    107.76 o 
  15   1   0     1447.96     1352.28    109.50 o 
  16   1   0      451.28      442.46    118.88 o 
  17   1   0      341.72      331.62     83.49 o 
  18   1   0       87.53       70.68     36.02 o 
   0   2   0     2484.62     2469.67     35.24 o 
   1   2   0    14315.69    13796.80    199.50 o 
   2   2   0    11101.70    10912.75     89.40 o 
   3   2   0     2044.27     2098.44     23.79 o 
   4   2   0     2186.02     2339.51     47.79 o 
   5   2   0      243.01      267.06      8.86 o 
   6   2   0     4998.98     4893.54     60.43 o 
   7   2   0      788.67      740.57     20.53 o 
   8   2   0     1110.73     1125.87     32.73 o 
   9   2   0      410.29      390.62     11.95 o 
  10   2   0       47.88       41.28     11.42 o 
  11   2   0      217.65      234.57     22.94 o 
  12   2   0      381.43      444.78     99.96 o 
  13   2   0      543.28      534.33     70.55 o 
  14   2   0     6104.03     6275.49    215.15 o 
  15   2   0      974.86     1089.49     84.89 o 
  16   2   0     2020.47     1985.21     96.09 o 
  17   2   0      337.59      370.99    104.99 o 
   1   3   0     2120.70     2152.69     34.30 o 
   2   3   0     5250.50     5630.36    140.01 o 
   3   3   0    87633.50    83942.55    971.61 o 
   4   3   0     4520.22     5025.81     72.05 o 
   5   3   0      288.65      349.61     10.73 o 
   6   3   0     2626.62     2960.74     45.21 o 
   7   3   0     8931.43     8859.79    167.42 o 
   8   3   0        2.02        4.15      5.56 o 
   9   3   0     3050.83     3028.15     64.01 o 
  10   3   0     7649.02     7867.96    167.28 o 
  11   3   0     6543.59     6554.92    113.48 o 
  12   3   0     3632.28     3568.89    103.83 o 
  13   3   0        6.66       26.33     26.04 o 
  14   3   0       50.41       70.50     32.13 o 
  15   3   0     1571.55     1573.86     76.01 o 
  16   3   0       52.18       85.95     27.88 o 
  17   3   0       36.01       26.48     23.45 o 
   0   4   0       69.20       74.56      7.42 o 
   1   4   0     1675.99     1618.78     39.23 o 
   2   4   0        7.20       18.54      4.55 o 
   3   4   0    20652.29    20808.10    167.98 o 
   4   4   0     6413.17     6627.48     70.97 o 
   5   4   0    20828.04    21002.36    396.59 o 
   6   4   0     1495.73     1572.52     32.33 o 
   7   4   0     4838.45     4790.74     66.45 o 
   8   4   0      187.97      152.55     14.97 o 
   9   4   0        1.76        8.14      5.21 o 
  10   4   0     2377.87     2423.11     56.44 o 
  11   4   0      811.88      788.75     19.31 o 
  12   4   0     2270.89     2522.56    127.17 o 
  13   4   0     7175.03     7276.50    200.19 o 
  14   4   0        3.51       11.09     21.52 o 
  15   4   0      311.41      279.55     79.77 o 
  16   4   0      242.27      251.81     66.21 o 
  17   4   0      737.65      575.84    272.29 o 
   1   5   0    13633.06    13751.86    118.62 o 
   2   5   0     3981.98     4016.49     49.90 o 
   3   5   0     4159.86     4147.33    101.32 o 
   4   5   0     1760.69     1703.52     37.32 o 
   5   5   0     8491.03     8539.14    103.68 o 
   6   5   0     1050.08     1029.05     23.96 o 
   7   5   0     2987.82     2834.14     45.98 o 
   8   5   0      732.99      765.94     21.15 o 
   9   5   0     4713.99     4668.23     79.44 o 
  10   5   0      166.20      163.61     21.36 o 
  11   5   0     3875.65     3602.38     74.41 o 
  12   5   0     1261.58     1212.44     41.68 o 
  13   5   0       98.56      118.48     40.21 o 
  14   5   0       11.04       26.55     20.31 o 
  15   5   0       67.75       67.03     29.31 o 
  16   5   0       53.48       62.63     27.26 o 
  17   5   0      184.58      170.32     82.13 o 
   0   6   0    25729.21    26269.46    398.44 o 
   1   6   0     9069.30     9155.98     86.28 o 
   2   6   0      784.41      771.66     22.31 o 
   3   6   0     2679.02     2928.28     63.09 o 
   4   6   0    50285.02    47511.55    582.91 o 
   5   6   0      877.33      823.02     23.86 o 
   6   6   0      992.96      927.88     24.08 o 
   7   6   0     8548.97     8678.47    118.01 o 
   8   6   0      686.93      666.53     20.55 o 
   9   6   0     2733.45     2646.28     60.19 o 
  10   6   0     2418.97     2356.68     67.00 o 
  11   6   0       66.73       74.06     17.99 o 
  12   6   0     5484.94     5597.33    133.97 o 
  13   6   0       92.36      112.13     39.43 o 
  14   6   0      345.73      333.02     75.38 o 
  15   6   0       26.28       20.25     19.80 o 
  16   6   0      160.44      135.17     65.32 o 
  17   6   0       18.96       27.38     22.59 o 
   1   7   0       11.05       15.71      4.57 o 
   2   7   0     6562.36     6380.02    105.72 o 
   3   7   0     7351.53     7258.78    154.94 o 
   4   7   0     5433.72     5556.42    101.30 o 
   5   7   0      681.70      673.81     19.95 o 
   6   7   0    20087.87    20651.36    330.42 o 
   7   7   0      295.86      259.99     16.77 o 
   8   7   0       17.01       13.94      6.23 o 
   9   7   0      398.27      411.33     16.38 o 
  10   7   0      974.55      951.08     34.33 o 
  11   7   0     1118.22     1133.60     43.54 o 
  12   7   0      164.23      175.87     50.68 o 
  13   7   0        1.99       14.03     10.16 o 
  14   7   0      149.95      171.50     64.86 o 
  15   7   0        5.39       27.37     24.60 o 
  16   7   0      333.48      268.21    112.99 o 
   0   8   0      537.10      428.56     20.37 o 
   1   8   0     8406.62     8203.24     73.04 o 
   2   8   0     8507.95     8692.64    183.74 o 
   3   8   0      410.34      322.89     18.31 o 
   4   8   0     1150.76     1095.56     60.00 o 
   5   8   0      253.37      216.54     31.52 o 
   6   8   0     8565.06     8921.68    143.45 o 
   7   8   0       31.93       43.35     10.45 o 
   8   8   0    10357.31    10329.45    140.95 o 
   9   8   0       81.41      104.17     22.26 o 
  10   8   0     8309.62     8377.44    154.99 o 
  11   8   0      770.92      772.84     28.13 o 
  12   8   0      626.17      641.52     40.27 o 
  13   8   0       70.58       69.08     22.05 o 
  14   8   0      119.50      116.84     39.19 o 
  15   8   0      321.58      362.60    120.86 o 
  16   8   0      277.53      215.99    105.43 o 
   1   9   0     5358.26     5454.39     90.25 o 
   2   9   0      261.90      305.50     18.33 o 
   3   9   0    14763.76    15023.58    305.45 o 
   4   9   0      120.27      140.96     42.56 o 
   5   9   0     9582.91     9949.99    169.66 o 
   6   9   0     1398.61     1430.36     65.70 o 
   7   9   0     7741.98     8055.70    138.97 o 
   8   9   0     2740.30     2833.49     49.18 o 
   9   9   0      395.27      392.72     26.41 o 
  10   9   0      520.06      522.91     27.58 o 
  11   9   0      187.70      195.05     26.97 o 
  12   9   0     1527.36     1529.22     78.28 o 
  13   9   0      795.48      764.42     51.78 o 
  14   9   0      200.50      212.66     70.67 o 
  15   9   0     2768.77     2912.15    167.32 o 
  16   9   0      946.39      927.39     85.36 o 
   0  10   0    20378.19    20693.53    298.93 o 
   1  10   0      607.38      587.94     20.31 o 
   2  10   0       17.96       38.67     13.29 o 
   3  10   0        3.50       13.99      8.37 o 
   4  10   0     5362.80     5484.22    184.44 o 
   5  10   0      444.65      361.73     26.73 o 
   6  10   0      152.45      146.35     43.67 o 
   7  10   0      760.43      699.90     35.28 o 
   8  10   0     3398.49     3451.13    104.99 o 
   9  10   0     3736.77     3816.53     98.45 o 
  10  10   0        5.03       17.77     12.96 o 
  11  10   0      546.54      524.03     57.12 o 
  12  10   0      507.92      541.66     68.73 o 
  13  10   0      935.09      947.01     55.93 o 
  14  10   0        4.16       29.19     33.93 o 
  15  10   0      188.74      159.55     66.21 o 
   1  11   0     2146.57     2278.61     59.32 o 
   2  11   0       53.42       46.56     16.31 o 
   3  11   0      481.17      477.58     34.95 o 
   4  11   0      110.42      134.67     48.73 o 
   5  11   0       16.10       27.78     14.77 o 
   6  11   0     2691.33     2690.56     79.78 o 
   7  11   0     1390.27     1282.64     52.53 o 
   8  11   0      727.07      708.06     47.02 o 
   9  11   0      227.39      228.31     31.65 o 
  10  11   0      281.99      279.09     72.14 o 
  11  11   0     9356.21     9242.59    227.27 o 
  12  11   0        0.59       14.47     12.14 o 
  13  11   0     1179.37     1147.01     56.75 o 
  14  11   0      924.77      910.96     87.83 o 
  15  11   0     1237.06     1240.75     99.28 o 
   0  12   0     4616.58     4538.58    129.11 o 
   1  12   0       67.44       59.11      5.81 o 
   2  12   0     2799.58     2769.98     71.93 o 
   3  12   0     7015.37     7303.57    215.45 o 
   4  12   0     3641.01     3715.62    111.64 o 
   5  12   0     6809.37     7066.27    174.19 o 
   6  12   0      949.66      869.88     58.55 o 
   7  12   0      503.76      535.25     53.58 o 
   8  12   0     3590.59     3751.53    117.01 o 
   9  12   0       18.62       24.17     12.06 o 
  10  12   0     2292.74     2309.18     80.24 o 
  11  12   0     1043.61     1099.45     70.05 o 
  12  12   0       82.57       85.07     28.47 o 
  13  12   0      618.57      600.06    115.77 o 
  14  12   0     2328.96     2486.42    135.25 o 
   1  13   0      167.41      167.46      7.47 o 
   2  13   0      455.44      480.84     38.79 o 
   3  13   0       67.13       66.28     26.15 o 
   4  13   0      321.59      375.72    113.87 o 
   5  13   0      333.70      357.35     54.50 o 
   6  13   0     2093.72     2197.26     76.54 o 
   7  13   0      524.58      529.04     46.25 o 
   8  13   0      100.18      118.13     35.68 o 
   9  13   0       13.95       22.37     18.55 o 
  10  13   0     3218.16     3351.61     98.64 o 
  11  13   0      251.36      285.08     82.34 o 
  12  13   0      896.72      834.19     69.04 o 
  13  13   0      208.89      175.93     74.75 o 
   0  14   0     4105.07     3895.58    210.83 o 
   1  14   0     2154.53     2245.13     97.86 o 
   2  14   0      244.34      232.55     33.05 o 
   3  14   0     5643.49     5688.15    162.72 o 
   4  14   0     7248.73     7591.41    208.02 o 
   5  14   0      963.27      922.60     49.13 o 
   6  14   0      242.67      265.29     75.46 o 
   7  14   0        3.38        9.00     17.35 o 
   8  14   0     3864.76     3981.23    140.60 o 
   9  14   0      406.80      468.51     58.76 o 
  10  14   0       96.14      126.35     43.08 o 
  11  14   0      910.81     1004.94     81.42 o 
  12  14   0      736.81      764.27     99.28 o 
  13  14   0      215.02      215.29     68.21 o 
   1  15   0     3273.28     3346.07    130.48 o 
   2  15   0     1588.72     1602.21     75.84 o 
   3  15   0      333.47      337.93     43.37 o 
   4  15   0       13.98       19.10     14.44 o 
   5  15   0     3107.46     3175.25    115.89 o 
   6  15   0     1110.01     1141.71     74.52 o 
   7  15   0     5388.56     5400.04    162.61 o 
   8  15   0      759.48      792.41     61.00 o 
   9  15   0     2861.17     2978.88     93.14 o 
  10  15   0       26.04       39.66     16.48 o 
  11  15   0     1937.77     1903.82     98.57 o 
  12  15   0        5.00       18.38     17.23 o 
   1  16   0       31.47       35.73     35.03 o 
   2  16   0      246.91      317.09    127.67 o 
   3  16   0     1557.75     1616.57    167.59 o 
   4  16   0     2285.76     2318.80    125.77 o 
   5  16   0      200.55      188.72     62.00 o 
   6  16   0       10.74       15.38     15.94 o 
   7  16   0     1460.88     1447.79     75.94 o 
   8  16   0      321.89      296.27     98.96 o 
   9  16   0     1380.77     1283.16     83.28 o 
  10  16   0      147.31      147.33     65.47 o 
  11  16   0       58.78       48.17     24.59 o 
   1  17   0     1617.70     1461.31    112.55 o 
   2  17   0        7.02       16.62     33.30 o 
   3  17   0       19.41       10.79     29.32 o 
   4  17   0       68.83       59.88     28.66 o 
   5  17   0      212.07      176.09     87.92 o 
   6  17   0        1.14        2.05     27.11 o 
   7  17   0     3201.55     3235.78    149.52 o 
   8  17   0      486.76      477.82     85.93 o 
   9  17   0       35.15       44.27     23.18 o 
   0  18   0     3509.25     3518.14    212.52 o 
   1  18   0     1662.27     1638.41    131.85 o 
   2  18   0     1485.70     1533.74     92.09 o 
   3  18   0       74.37       63.97     46.10 o 
   4  18   0       68.66       60.89     49.44 o 
   5  18   0     2163.95     2156.58    137.79 o 
   6  18   0     1199.58     1173.78     81.96 o 
   7  18   0       49.77       41.69     32.13 o 
   8  18   0     1446.36     1390.51     93.45 o 
   1  19   0     1706.91     1747.06    123.80 o 
   2  19   0      470.62      406.17    209.24 o 
   3  19   0       28.81       59.37     70.43 o 
   4  19   0        1.73       11.85     32.27 o 
   5  19   0       43.42       73.47     45.82 o 
   6  19   0      654.55      607.01     83.55 o 
   0  20   0     1558.26     1509.24    162.69 o 
   1  20   0      190.91      180.66    115.76 o 
   2  20   0      484.95      429.78     87.43 o 
 -17   0   1       17.39       28.20     30.06 o 
 -15   0   1     6394.66     6744.89    291.16 o 
 -13   0   1        7.53       -0.19     28.21 o 
 -11   0   1     4819.79     4974.26    150.29 o 
  -9   0   1     2334.53     2296.90     68.39 o 
  -7   0   1     2474.73     1975.48    110.67 o 
  -5   0   1      303.36      270.09     14.21 o 
  -3   0   1    44423.55    41640.45    456.92 o 
  -1   0   1     6194.73     6172.39     71.84 o 
   1   0   1    30670.30    28603.32    403.57 o 
   3   0   1      412.28      405.30     13.08 o 
   5   0   1    11944.02    12242.49    306.99 o 
   7   0   1     4083.74     3914.95     91.97 o 
   9   0   1     4296.86     4753.72     93.70 o 
  11   0   1     2453.12     2294.43     74.83 o 
  13   0   1      146.47      178.36     54.44 o 
  15   0   1      209.36      186.02     82.79 o 
  17   0   1       31.93       45.85     36.03 o 
 -18   1   1       44.38       42.94     22.33 o 
 -17   1   1       13.78       11.13     29.88 o 
 -16   1   1      197.44      179.17     60.98 o 
 -15   1   1     1516.88     1602.10    121.10 o 
 -14   1   1      124.63      132.62     35.52 o 
 -13   1   1       13.93       27.41     22.18 o 
 -12   1   1     3845.43     3782.66    117.23 o 
 -11   1   1      448.27      413.10     30.25 o 
 -10   1   1      295.76      331.85     44.79 o 
  -9   1   1     1931.94     1872.06     50.26 o 
  -8   1   1        2.35        8.36      9.01 o 
  -7   1   1    24799.83    25292.10    693.27 o 
  -6   1   1     1039.78      961.53     23.07 o 
  -5   1   1        8.29       17.19      4.43 o 
  -4   1   1     1689.46     1828.52     36.92 o 
  -3   1   1     3543.42     3663.39     38.02 o 
  -2   1   1     7666.12     7537.82     88.28 o 
  -1   1   1    52284.09    48554.16    924.46 o 
   0   1   1     9157.78     8940.55     97.35 o 
   1   1   1    11128.27    10850.54    103.58 o 
   2   1   1     1268.22     1369.18     16.75 o 
   3   1   1     4626.59     4684.64     34.99 o 
   4   1   1    37978.36    37687.91    514.99 o 
   5   1   1      284.47      262.82      9.55 o 
   6   1   1     8426.49     8140.99    100.52 o 
   7   1   1    29897.96    31231.81    395.91 o 
   8   1   1      535.96      533.64     18.04 o 
   9   1   1     1243.19     1153.82     39.14 o 
  10   1   1       11.55       12.69      6.15 o 
  11   1   1      488.21      447.08     18.19 o 
  12   1   1     5092.56     4695.96    171.21 o 
  13   1   1      101.19      113.19     29.51 o 
  14   1   1      909.22      907.07     63.82 o 
  15   1   1     6483.22     6625.49    195.44 o 
  16   1   1       22.43       20.09     28.91 o 
  17   1   1       94.98      102.50     64.51 o 
 -18   2   1     1326.59     1347.29     70.31 o 
 -17   2   1       21.69       21.36     20.78 o 
 -16   2   1     2598.60     2632.80    107.65 o 
 -15   2   1        1.01       19.61     16.40 o 
 -14   2   1       12.88       24.71     21.05 o 
 -13   2   1     7081.18     7487.74    243.18 o 
 -12   2   1      496.72      497.92     84.03 o 
 -11   2   1      206.30      212.44     18.68 o 
 -10   2   1     5119.80     5331.71    102.20 o 
  -9   2   1        2.94        8.36      4.72 o 
  -8   2   1     5947.31     5635.06     88.55 o 
  -7   2   1      563.99      542.08     14.20 o 
  -6   2   1      575.89      541.11     16.02 o 
  -5   2   1    23880.28    24313.65    158.33 o 
  -4   2   1    56995.68    54247.39   1075.71 o 
  -3   2   1     3837.56     3985.77     40.83 o 
  -2   2   1     1565.64     1653.33     18.94 o 
  -1   2   1    28472.26    26726.62    251.14 o 
   0   2   1    44652.72    40671.36   1048.76 o 
   1   2   1     1558.77     1482.26     17.59 o 
   2   2   1    18731.40    18196.30    142.92 o 
   3   2   1    13261.22    13844.10    183.27 o 
   4   2   1     1634.64     1625.16     43.44 o 
   5   2   1     1546.86     1547.13     33.92 o 
   6   2   1      513.97      563.54     19.72 o 
   7   2   1     2497.92     2496.56     54.66 o 
   8   2   1    14406.70    14246.51    238.81 o 
   9   2   1     1727.58     1775.66     54.06 o 
  10   2   1     2558.45     2576.11     58.00 o 
  11   2   1      283.27      253.58     14.36 o 
  12   2   1     7014.75     6124.10    416.19 o 
  13   2   1      276.23      319.77     80.63 o 
  14   2   1     2158.06     2094.98    109.13 o 
  15   2   1      660.49      671.26    162.02 o 
  16   2   1     1240.21     1142.55     72.72 o 
  17   2   1      355.86      347.19     67.35 o 
 -17   3   1      364.82      309.22    121.24 o 
 -16   3   1       98.81      105.48     33.88 o 
 -15   3   1      549.14      534.44    158.43 o 
 -14   3   1      378.38      364.26     99.26 o 
 -13   3   1     1464.61     1424.69     60.68 o 
 -12   3   1       40.93       47.68     19.88 o 
 -11   3   1        1.92       10.38      7.05 o 
 -10   3   1     1047.49     1066.19     37.18 o 
  -9   3   1       95.47       70.16     16.76 o 
  -8   3   1     5024.51     5378.97     58.98 o 
  -7   3   1     1232.06     1165.06     25.93 o 
  -6   3   1     2796.64     2454.37     33.20 o 
  -5   3   1      836.12      830.95     19.12 o 
  -4   3   1     9830.04    10293.35     71.87 o 
  -3   3   1       17.84       29.59      4.20 o 
  -2   3   1     2734.50     2877.10     30.72 o 
  -1   3   1    18000.70    17586.82    103.68 o 
   0   3   1     1989.36     2003.26     22.77 o 
   1   3   1     4227.32     4129.03     41.96 o 
   2   3   1    14895.80    14052.34     66.87 o 
   3   3   1    22017.96    22076.41    281.94 o 
   4   3   1    18431.37    18459.41    184.00 o 
   5   3   1    16900.03    17064.97    200.98 o 
   6   3   1    14481.90    15295.57    239.95 o 
   7   3   1      262.11      252.67     12.10 o 
   8   3   1      163.34      154.84     17.73 o 
   9   3   1     1788.41     1664.61     53.27 o 
  10   3   1      737.71      720.19     24.86 o 
  11   3   1      303.15      300.87     16.04 o 
  12   3   1      926.51      931.53     39.49 o 
  13   3   1     4830.21     4805.31    151.95 o 
  14   3   1       11.21       19.00     27.20 o 
  15   3   1      320.73      264.43     92.22 o 
  16   3   1       89.34       86.28     52.03 o 
  17   3   1     2491.97     2503.75    142.76 o 
 -17   4   1     1602.27     1548.52     91.35 o 
 -16   4   1      267.06      245.54     92.51 o 
 -15   4   1        0.17        8.63     18.82 o 
 -14   4   1     4934.06     5256.57    170.76 o 
 -13   4   1      304.93      323.94    106.35 o 
 -12   4   1     6425.47     6474.02    195.70 o 
 -11   4   1       34.39       39.71     10.93 o 
 -10   4   1      149.80      141.76      7.97 o 
  -9   4   1      895.74      846.31     24.99 o 
  -8   4   1      294.72      283.90     12.41 o 
  -7   4   1        8.75        8.30      4.55 o 
  -6   4   1    17667.01    17960.05    244.88 o 
  -5   4   1        8.11       12.56      3.65 o 
  -4   4   1    28794.67    27478.08    274.56 o 
  -3   4   1      232.15      192.11      6.96 o 
  -2   4   1     3142.69     3271.87     52.01 o 
  -1   4   1     1218.46     1237.63     16.90 o 
   0   4   1      139.23      159.99      6.08 o 
   1   4   1      515.98      541.18      9.82 o 
   2   4   1    14108.37    13902.98     95.40 o 
   3   4   1    12644.78    12948.34     99.58 o 
   4   4   1    15521.01    15761.10    122.41 o 
   5   4   1        2.53       12.40      3.94 o 
   6   4   1     7422.37     6998.89     91.92 o 
   7   4   1       44.42       42.68      9.69 o 
   8   4   1       83.88       81.58     18.45 o 
   9   4   1        7.53       23.26      8.92 o 
  10   4   1     1361.26     1384.15     45.93 o 
  11   4   1       29.49       44.13     13.89 o 
  12   4   1     2245.18     2241.78     75.77 o 
  13   4   1      544.90      583.90     71.49 o 
  14   4   1     1828.16     2039.68     99.68 o 
  15   4   1       93.64       96.50     41.04 o 
  16   4   1     1048.94     1032.71     70.48 o 
  17   4   1      108.55      110.98     72.10 o 
 -17   5   1      378.98      310.05    169.27 o 
 -16   5   1      134.75      115.81     48.48 o 
 -15   5   1        5.33        2.55     23.56 o 
 -14   5   1      451.27      430.37     61.29 o 
 -13   5   1     1050.06      896.04     53.58 o 
 -12   5   1      337.89      325.37     33.12 o 
 -11   5   1     7654.34     7422.79    150.85 o 
 -10   5   1     3711.72     3647.02     84.38 o 
  -9   5   1     3483.56     3421.85     77.13 o 
  -8   5   1       20.18       41.94      9.02 o 
  -7   5   1     5699.35     5674.72     93.34 o 
  -6   5   1      919.12      804.47     20.17 o 
  -5   5   1       13.28       22.76      6.05 o 
  -4   5   1        6.20       15.66      3.75 o 
  -3   5   1     6695.98     6579.92     74.10 o 
  -2   5   1      216.42      257.31     10.14 o 
  -1   5   1      902.46      903.24     14.90 o 
   0   5   1     7332.98     7638.97     42.84 o 
   1   5   1     1772.62     1725.59     22.51 o 
   2   5   1    10434.70    10360.40    151.67 o 
   3   5   1    35276.65    34934.43    612.25 o 
   4   5   1       53.03       76.97     13.36 o 
   5   5   1      108.31       77.74     15.12 o 
   6   5   1    11505.05    12089.29    106.91 o 
   7   5   1     1797.55     1828.40     32.27 o 
   8   5   1       31.78       41.44     11.65 o 
   9   5   1     1154.01     1109.97     40.34 o 
  10   5   1     2017.34     2087.61     59.36 o 
  11   5   1    10290.10    11006.83    199.58 o 
  12   5   1      343.52      329.69     24.78 o 
  13   5   1      430.40      426.63     57.20 o 
  14   5   1       16.17       28.21     19.37 o 
  15   5   1      603.63      511.13     67.09 o 
  16   5   1      205.42      166.63     52.53 o 
  17   5   1      303.55      264.19    113.96 o 
 -17   6   1      236.01      193.14     96.68 o 
 -16   6   1      284.99      276.24    109.53 o 
 -15   6   1      103.56      100.59     36.69 o 
 -14   6   1     1120.45     1067.47     59.52 o 
 -13   6   1       19.05       21.59     11.74 o 
 -12   6   1      132.40      135.27     35.11 o 
 -11   6   1     1766.31     1625.40     42.56 o 
 -10   6   1       10.17       11.05      6.25 o 
  -9   6   1      469.30      434.86     19.76 o 
  -8   6   1     3809.34     3502.41     69.33 o 
  -7   6   1      168.03      203.51     13.81 o 
  -6   6   1     6101.40     5870.24     79.86 o 
  -5   6   1     8815.22     8700.58     79.71 o 
  -4   6   1     5166.19     5447.39     54.94 o 
  -3   6   1     7045.93     6400.65     84.90 o 
  -2   6   1      235.39      224.27     12.65 o 
  -1   6   1     7357.69     7691.02     96.38 o 
   0   6   1     8674.02     8731.06    135.68 o 
   1   6   1       26.88       22.02      4.99 o 
   2   6   1     2182.39     2277.68     32.95 o 
   3   6   1      848.08      785.65     23.33 o 
   4   6   1     1087.05     1012.14     26.87 o 
   5   6   1       90.06      168.80     12.35 o 
   6   6   1      592.84      619.83     20.45 o 
   7   6   1      328.97      375.65     15.54 o 
   8   6   1     2297.04     2053.53     41.35 o 
   9   6   1       13.44       17.18     10.19 o 
  10   6   1       13.78       22.63      9.18 o 
  11   6   1      189.93      192.48     23.50 o 
  12   6   1     2166.40     2111.23     70.31 o 
  13   6   1      627.19      607.24     72.01 o 
  14   6   1      668.64      696.74     51.42 o 
  15   6   1      400.18      374.97    108.06 o 
  16   6   1       20.52       28.11     17.11 o 
  17   6   1      111.07      109.40     71.19 o 
 -17   7   1      479.98      509.08     85.31 o 
 -16   7   1     1911.35     1961.89    114.39 o 
 -15   7   1      269.32      257.09     46.89 o 
 -14   7   1       89.23      118.85     45.06 o 
 -13   7   1     2252.20     2138.01     76.20 o 
 -12   7   1        0.36       10.37     16.52 o 
 -11   7   1     5381.08     5402.21    106.92 o 
 -10   7   1       15.14        7.00      6.57 o 
  -9   7   1      469.87      440.71     17.36 o 
  -8   7   1       16.52       27.53      8.59 o 
  -7   7   1     2247.42     2139.57     44.55 o 
  -6   7   1        4.51       15.52      4.59 o 
  -5   7   1    12650.70    12677.48    289.67 o 
  -4   7   1      336.29      323.16     22.49 o 
  -3   7   1     5508.15     5247.46     81.76 o 
  -2   7   1       99.49      118.08     13.06 o 
  -1   7   1     8519.39     8464.91    152.31 o 
   0   7   1      550.24      570.21     18.12 o 
   1   7   1       35.81       30.60      5.14 o 
   2   7   1     2120.55     2034.36     39.04 o 
   3   7   1    14948.95    15417.98    190.38 o 
   4   7   1     1256.66     1074.62     31.41 o 
   5   7   1    24720.63    24715.13    432.35 o 
   6   7   1     4034.60     4208.91     80.43 o 
   7   7   1    12915.94    12736.46    153.19 o 
   8   7   1     6966.64     7029.00    107.95 o 
   9   7   1      399.56      360.21     22.52 o 
  10   7   1     2482.14     2454.84     64.76 o 
  11   7   1     3503.94     3483.53     72.57 o 
  12   7   1      355.49      341.70     81.72 o 
  13   7   1     2642.47     2678.54     83.38 o 
  14   7   1      348.93      335.65    138.17 o 
  15   7   1      403.68      361.66     54.35 o 
  16   7   1      136.00      133.20     61.96 o 
 -16   8   1       11.12        4.70     29.97 o 
 -15   8   1      106.40      101.14     44.34 o 
 -14   8   1        3.17       23.60     26.83 o 
 -13   8   1       80.48       82.94     30.04 o 
 -12   8   1      254.92      230.72     33.30 o 
 -11   8   1       77.42       73.39     19.29 o 
 -10   8   1      872.74      801.82     34.69 o 
  -9   8   1     6025.97     6039.72    235.95 o 
  -8   8   1     1519.49     1568.06     43.20 o 
  -7   8   1    15299.14    16012.50    111.57 o 
  -6   8   1     1569.52     1552.46     52.02 o 
  -5   8   1     6469.33     6632.75    102.71 o 
  -4   8   1    17043.75    17890.36    314.06 o 
  -3   8   1      372.63      332.26     20.39 o 
  -2   8   1       17.06       12.33      4.87 o 
  -1   8   1    18117.64    16899.18    545.48 o 
   0   8   1    13283.72    12625.32    223.67 o 
   1   8   1     2589.36     2482.50     50.95 o 
   2   8   1     3568.90     3665.28     71.57 o 
   3   8   1     1013.08     1050.41     35.93 o 
   4   8   1     4863.38     4755.12     98.86 o 
   5   8   1      802.86      838.70     29.06 o 
   6   8   1     1826.44     1965.40     62.15 o 
   7   8   1     2484.41     2463.33     55.24 o 
   8   8   1     1663.84     1674.51     45.92 o 
   9   8   1     7137.01     7261.59    129.57 o 
  10   8   1        2.00       13.39     11.57 o 
  11   8   1      499.27      470.06     31.53 o 
  12   8   1     2435.33     2448.02     82.33 o 
  13   8   1       43.17       51.25     16.09 o 
  14   8   1       50.07       55.73     32.84 o 
  15   8   1       46.18       54.83     24.95 o 
  16   8   1        9.18       20.42     33.95 o 
 -16   9   1      405.33      359.14    185.50 o 
 -15   9   1      747.29      734.82    269.14 o 
 -14   9   1     1039.43     1033.42     68.48 o 
 -13   9   1      221.86      263.91     73.44 o 
 -12   9   1       42.92       54.38     21.14 o 
 -11   9   1     2073.19     2053.68     75.93 o 
 -10   9   1     3386.66     3264.22     78.67 o 
  -9   9   1      858.50      776.58     26.71 o 
  -8   9   1      109.41      106.23     22.76 o 
  -7   9   1       10.96       17.92      6.23 o 
  -6   9   1      437.34      431.48     29.03 o 
  -5   9   1        1.44       17.01     11.45 o 
  -4   9   1      886.32      876.26     35.20 o 
  -3   9   1     3179.91     3310.55     74.07 o 
  -2   9   1     1201.93     1022.60     47.35 o 
  -1   9   1     5874.45     6227.52     91.79 o 
   0   9   1      560.85      515.88     17.22 o 
   1   9   1        2.47        5.19      4.20 o 
   2   9   1     1001.15     1034.13     39.75 o 
   3   9   1       47.84       29.98      9.66 o 
   4   9   1       53.20       60.39     19.70 o 
   5   9   1     2889.43     2864.64     90.26 o 
   6   9   1     4661.90     4762.78    101.13 o 
   7   9   1      247.65      203.85     14.69 o 
   8   9   1     3044.51     2976.98     95.53 o 
   9   9   1     3502.02     3647.24     76.63 o 
  10   9   1       24.71       36.05     10.31 o 
  11   9   1      425.28      426.57     34.04 o 
  12   9   1      792.53      789.63     51.55 o 
  13   9   1      253.81      219.37     60.90 o 
  14   9   1      918.69      900.68     68.53 o 
  15   9   1       14.89       15.28     29.05 o 
  16   9   1      109.83      124.78     56.66 o 
 -15  10   1      955.80     1059.94     89.59 o 
 -14  10   1     2151.02     2088.82    121.54 o 
 -13  10   1      764.31      795.94     71.32 o 
 -12  10   1     2458.25     2580.81     88.15 o 
 -11  10   1     1499.81     1452.85     54.13 o 
 -10  10   1     2385.37     2373.28     72.47 o 
  -9  10   1       92.51      110.29     15.26 o 
  -8  10   1     5872.67     5947.64    136.53 o 
  -7  10   1     4156.30     4172.09     94.11 o 
  -6  10   1      237.52      245.28     36.59 o 
  -5  10   1      834.57      818.13     41.71 o 
  -4  10   1      101.27       86.56     26.31 o 
  -3  10   1     1126.94     1126.37     60.14 o 
  -2  10   1     3679.37     3629.66    101.77 o 
  -1  10   1     2078.11     2028.80     43.04 o 
   0  10   1     1816.42     1720.80     39.63 o 
   1  10   1     4033.14     3844.43     68.82 o 
   2  10   1       72.17      112.82     27.97 o 
   3  10   1     1728.19     1734.49     75.27 o 
   4  10   1     7132.13     7132.14    295.58 o 
   5  10   1     2614.67     2634.46     90.50 o 
   6  10   1     2701.63     2652.75     86.23 o 
   7  10   1     2568.95     2443.45     70.25 o 
   8  10   1     3597.05     3572.29     82.11 o 
   9  10   1      213.87      204.39     21.75 o 
  10  10   1     4081.31     4067.69    111.41 o 
  11  10   1      786.97      697.36     39.49 o 
  12  10   1      897.13      844.79     54.07 o 
  13  10   1      161.85      140.78     48.02 o 
  14  10   1     1802.56     1952.12    125.84 o 
  15  10   1       14.29       22.01     30.39 o 
 -15  11   1     1801.14     1968.51    116.52 o 
 -14  11   1      520.95      467.80    157.91 o 
 -13  11   1       10.39       27.97     19.50 o 
 -12  11   1     1042.31     1024.17     51.22 o 
 -11  11   1      388.74      417.25    107.38 o 
 -10  11   1     5296.12     5204.41    129.60 o 
  -9  11   1      126.96      117.28     33.59 o 
  -8  11   1      522.48      479.49     39.98 o 
  -7  11   1     3153.71     3161.76    102.81 o 
  -6  11   1      239.97      276.75     70.45 o 
  -5  11   1     3714.39     3591.07     80.38 o 
  -4  11   1      410.38      417.71     40.05 o 
  -3  11   1      363.57      366.22     33.12 o 
  -2  11   1       86.64       91.87     29.85 o 
  -1  11   1     3685.11     3582.36     77.89 o 
   0  11   1      866.48      831.78     21.54 o 
   1  11   1       18.65       16.35      8.40 o 
   2  11   1     6869.55     7103.37    160.41 o 
   3  11   1      629.50      590.38     36.53 o 
   4  11   1     1858.70     1883.11     69.90 o 
   5  11   1        6.25       22.32     17.81 o 
   6  11   1      346.38      372.17     37.72 o 
   7  11   1     4943.47     5179.78    133.49 o 
   8  11   1       24.03       31.61     14.04 o 
   9  11   1      442.94      421.18     39.33 o 
  10  11   1     1232.26     1206.19     47.03 o 
  11  11   1       90.11       91.79     28.75 o 
  12  11   1     2727.92     2869.29    100.35 o 
  13  11   1       19.91       13.03     16.86 o 
  14  11   1      212.55      185.58     78.72 o 
  15  11   1     3087.14     3147.75    189.70 o 
 -14  12   1      284.18      242.30    115.80 o 
 -13  12   1     2503.21     2584.80    114.89 o 
 -12  12   1     4618.83     4690.30    121.56 o 
 -11  12   1      196.53      225.68     78.17 o 
 -10  12   1     1257.93     1355.48     46.82 o 
  -9  12   1       24.06       23.24     11.26 o 
  -8  12   1       52.55       61.82     21.73 o 
  -7  12   1      290.65      331.38     92.26 o 
  -6  12   1     2593.23     2528.13     93.53 o 
  -5  12   1       65.10       76.21     22.64 o 
  -4  12   1     7394.48     6440.60    862.87 o 
  -3  12   1      213.09      196.15     34.49 o 
  -2  12   1     1884.15     1860.56     62.23 o 
  -1  12   1      828.10      786.78     27.78 o 
   0  12   1       33.65       37.36     10.66 o 
   1  12   1       34.32       38.93     13.53 o 
   2  12   1     1791.37     1704.59     60.57 o 
   3  12   1        4.99        9.64     14.42 o 
   4  12   1     7787.47     7786.48    130.27 o 
   5  12   1       47.72       48.46     16.44 o 
   6  12   1      550.01      555.07     39.09 o 
   7  12   1     1370.00     1359.26     52.29 o 
   8  12   1        5.48       21.78     16.53 o 
   9  12   1      928.81      959.50     55.25 o 
  10  12   1        4.27       24.83     13.34 o 
  11  12   1     1503.20     1575.29     81.72 o 
  12  12   1      868.94      899.77     80.46 o 
  13  12   1      112.89      125.19     66.62 o 
  14  12   1       25.98       37.66     26.19 o 
 -13  13   1        7.86       16.24     16.57 o 
 -12  13   1       18.49       24.23     25.57 o 
 -11  13   1     3325.33     3299.69    102.33 o 
 -10  13   1        1.77       16.52     15.25 o 
  -9  13   1     4789.76     4887.98    142.16 o 
  -8  13   1       55.80       38.35     19.73 o 
  -7  13   1     2719.60     2822.83    112.97 o 
  -6  13   1     1724.00     1669.71     64.22 o 
  -5  13   1     2131.22     2243.79     85.29 o 
  -4  13   1        2.22       18.91     19.19 o 
  -3  13   1     1578.16     1623.91     74.92 o 
  -2  13   1     2306.55     2348.87     88.42 o 
  -1  13   1      343.68      390.63     23.72 o 
   0  13   1        0.98        5.35      2.83 o 
   1  13   1    17520.70    17001.79    439.11 o 
   2  13   1      950.85      918.92    105.98 o 
   3  13   1     5458.65     5794.41    166.73 o 
   4  13   1        1.20        5.20     19.36 o 
   5  13   1      742.53      674.26     49.45 o 
   6  13   1      672.47      706.22     43.22 o 
   7  13   1     4165.09     4384.65    140.27 o 
   8  13   1       22.05       29.42     15.66 o 
   9  13   1     3407.43     3704.89    110.86 o 
  10  13   1      877.82      847.44     45.01 o 
  11  13   1     2827.02     2897.66     98.25 o 
  12  13   1       75.63       65.64     29.62 o 
  13  13   1      795.48      899.01     72.74 o 
 -13  14   1      979.19      913.13     53.96 o 
 -12  14   1      301.05      287.96     89.07 o 
 -11  14   1     2016.19     2005.09    102.01 o 
 -10  14   1      594.21      550.19     60.79 o 
  -9  14   1        0.47       14.77     21.69 o 
  -8  14   1      167.56      170.18     54.22 o 
  -7  14   1     1763.21     1819.60     74.79 o 
  -6  14   1     3132.31     3162.56    101.67 o 
  -5  14   1      191.89      202.57     61.82 o 
  -4  14   1     1485.73     1492.02     58.16 o 
  -3  14   1      220.91      230.83     75.67 o 
  -2  14   1      250.66      276.98     38.83 o 
  -1  14   1     1142.80     1166.31     57.52 o 
   0  14   1      152.95      157.12     17.75 o 
   1  14   1     1372.79     1383.78     66.50 o 
   2  14   1     3603.91     3609.83    110.34 o 
   3  14   1     2289.99     2396.96    112.45 o 
   4  14   1     1769.62     1853.81     81.15 o 
   5  14   1     2574.00     2713.80    106.65 o 
   6  14   1     1811.31     1859.18     74.73 o 
   7  14   1      112.28      120.74     37.82 o 
   8  14   1      234.77      274.98     80.57 o 
   9  14   1      490.29      547.97     60.64 o 
  10  14   1       13.69       19.90     21.77 o 
  11  14   1      824.87      768.39     55.45 o 
  12  14   1        0.99        9.78     20.82 o 
 -12  15   1      124.39       97.60     40.73 o 
 -11  15   1       34.68       38.68     18.86 o 
 -10  15   1     1308.73     1248.98     51.62 o 
  -9  15   1      637.45      704.18     49.71 o 
  -8  15   1      828.11      840.09     58.42 o 
  -7  15   1      238.49      215.35     59.32 o 
  -6  15   1     1620.36     1550.60     70.90 o 
  -5  15   1       81.96       96.26     42.22 o 
  -4  15   1     1012.88      995.90     54.76 o 
  -3  15   1        5.76       15.61     15.73 o 
  -2  15   1       16.59       23.76     19.16 o 
  -1  15   1     2001.19     1956.16    121.35 o 
   0  15   1      418.57      459.61    180.51 o 
   1  15   1        2.57       15.64     26.52 o 
   2  15   1      679.87      700.74     39.99 o 
   3  15   1        1.26       -1.90     22.87 o 
   4  15   1      130.22      112.12     38.08 o 
   5  15   1      417.15      409.33     54.45 o 
   6  15   1      464.37      486.10     61.53 o 
   7  15   1     1980.77     2092.21     93.47 o 
   8  15   1      103.90      110.86     41.60 o 
   9  15   1      208.78      190.75     47.72 o 
  10  15   1      520.54      546.88     48.74 o 
  11  15   1      196.09      155.57     58.25 o 
 -11  16   1     2062.49     2168.82    101.78 o 
 -10  16   1      321.36      308.04     87.53 o 
  -9  16   1     5127.80     5280.95    181.07 o 
  -8  16   1     3984.35     3998.96    128.25 o 
  -7  16   1        8.65       11.38     19.21 o 
  -6  16   1       23.05       17.17     12.86 o 
  -5  16   1      257.47      261.84     41.70 o 
  -4  16   1      364.61      350.98     65.75 o 
  -3  16   1     1129.57     1225.49    207.62 o 
  -2  16   1       35.28       78.38     35.87 o 
  -1  16   1     3168.50     3190.60    146.12 o 
   0  16   1     3754.11     3617.53    233.74 o 
   1  16   1     2119.77     2121.52    124.20 o 
   2  16   1      123.42      150.16     82.45 o 
   3  16   1      943.17     1087.67     79.22 o 
   4  16   1     1090.99     1081.10     55.46 o 
   5  16   1       57.30       83.17     43.54 o 
   6  16   1      602.54      592.50     62.24 o 
   7  16   1      829.10      739.73     79.76 o 
   8  16   1     3962.28     4044.24    159.63 o 
   9  16   1      722.98      788.15     59.40 o 
  10  16   1     1255.36     1374.33     93.98 o 
  -9  17   1        0.80        9.94     19.28 o 
  -8  17   1      613.10      620.77     61.15 o 
  -7  17   1        4.99       16.48     24.00 o 
  -6  17   1       18.39       38.40     43.84 o 
  -5  17   1      178.74      183.01     76.08 o 
  -4  17   1     1066.83     1059.78     75.99 o 
  -3  17   1      281.38      287.59    115.05 o 
  -2  17   1       59.80       58.47     38.87 o 
  -1  17   1      566.46      577.93    326.90 o 
   0  17   1      492.11      570.85    231.72 o 
   1  17   1      430.03      449.03    270.20 o 
   2  17   1        4.44       19.46     26.91 o 
   3  17   1     1620.06     1698.51    116.79 o 
   4  17   1      204.79      168.12     91.65 o 
   5  17   1     1446.33     1434.79    109.41 o 
   6  17   1      539.77      599.39     80.22 o 
   7  17   1      273.55      235.88    116.25 o 
   8  17   1     1680.51     1919.44     92.67 o 
   9  17   1      583.38      509.34     75.29 o 
  -8  18   1     1198.94     1185.65    101.08 o 
  -7  18   1      510.59      518.79     91.82 o 
  -6  18   1       66.83       44.13     26.88 o 
  -5  18   1     1211.95     1299.13     88.59 o 
  -4  18   1       23.68       38.99     34.17 o 
  -3  18   1     1988.61     2036.43    108.13 o 
  -2  18   1       17.39       10.83     27.33 o 
  -1  18   1      292.14      322.80    219.39 o 
   0  18   1     1463.85     1565.20    111.10 o 
   1  18   1       20.49       25.92     25.98 o 
   2  18   1      111.09      127.92     61.43 o 
   3  18   1       66.62      119.57     58.20 o 
   4  18   1      133.47      130.97     61.98 o 
   5  18   1        0.84        7.91     28.49 o 
   6  18   1      175.71      139.85     88.43 o 
   7  18   1       10.30       25.43     27.43 o 
   8  18   1      208.48      157.92    103.74 o 
  -6  19   1     2261.82     2073.35    139.08 o 
  -5  19   1      179.33      171.37     73.10 o 
  -4  19   1      273.90      204.89    143.42 o 
  -3  19   1      563.40      635.33    231.23 o 
  -2  19   1      724.56      698.57     77.41 o 
  -1  19   1       37.37       35.39     28.97 o 
   0  19   1        0.28       -1.58     32.67 o 
   1  19   1      335.54      298.73    174.69 o 
   2  19   1     2052.63     2090.66    136.97 o 
   3  19   1      385.70      303.33    152.84 o 
   4  19   1      305.63      302.56    190.87 o 
   5  19   1      775.72      801.94     80.56 o 
   6  19   1       10.66       21.70     29.37 o 
  -2  20   1     1720.73     1967.11    156.36 o 
  -1  20   1      329.35      260.63    129.69 o 
   0  20   1        2.70       14.15     24.20 o 
   1  20   1      159.98      178.10    124.17 o 
   2  20   1      125.24      110.81    100.56 o 
 -18   0   2     2069.27     2000.63    152.89 o 
 -16   0   2      489.23      554.59    194.47 o 
 -14   0   2      171.45      196.12     85.21 o 
 -12   0   2     2459.12     2467.46    122.61 o 
 -10   0   2     8974.77     8710.27    429.41 o 
  -8   0   2    48859.37    47896.92   1248.22 o 
  -6   0   2      865.01      883.74     35.68 o 
  -4   0   2      267.59      250.43      8.43 o 
  -2   0   2      181.31      205.13      6.12 o 
   0   0   2    83315.98    80565.98    400.35 o 
   2   0   2    41604.40    40474.04   1047.21 o 
   4   0   2     1630.86     1666.48     40.92 o 
   6   0   2      811.07      823.00    100.22 o 
   8   0   2    26327.97    28445.89   1038.15 o 
  10   0   2      137.07      179.65     54.60 o 
  12   0   2     5197.71     5599.32    252.68 o 
  14   0   2     4509.69     4567.47    351.68 o 
  16   0   2       60.63       62.41     44.89 o 
 -18   1   2      184.68      131.52     48.34 o 
 -17   1   2       11.80       21.80     18.01 o 
 -16   1   2      258.94      301.44     73.03 o 
 -15   1   2        6.30       -1.52     26.59 o 
 -14   1   2     1041.58     1051.57     56.64 o 
 -13   1   2        2.50        9.71     17.51 o 
 -12   1   2      475.79      498.57     45.59 o 
 -11   1   2     1375.31     1448.16     63.41 o 
 -10   1   2      535.69      478.55     32.00 o 
  -9   1   2      130.70       47.31     26.22 o 
  -8   1   2     2819.31     3007.60     94.30 o 
  -7   1   2      144.58      152.16     10.64 o 
  -6   1   2     4780.37     4875.71     56.95 o 
  -5   1   2        1.63       10.53      3.12 o 
  -4   1   2      178.61      171.84      4.79 o 
  -3   1   2      568.06      595.20      9.09 o 
  -2   1   2    11226.72    10959.12    149.13 o 
  -1   1   2    23320.97    23333.12    205.80 o 
   0   1   2    17754.86    17532.41    139.07 o 
   1   1   2    12707.56    12357.11    228.10 o 
   2   1   2       37.64       57.88     12.31 o 
   3   1   2     1870.80     1875.22     27.53 o 
   4   1   2     3659.21     3832.48     51.23 o 
   5   1   2    12629.87    12667.74    123.01 o 
   6   1   2     4178.31     4105.83    118.86 o 
   7   1   2     7025.86     6692.24    116.43 o 
   8   1   2      251.55      191.00     21.32 o 
   9   1   2      168.17      167.11     18.78 o 
  10   1   2      285.10      309.49     16.59 o 
  11   1   2        5.60       11.90      5.54 o 
  12   1   2       41.04       31.11     12.06 o 
  13   1   2        7.32        6.43      8.64 o 
  14   1   2      105.78      104.80     33.20 o 
  15   1   2     1718.52     1776.92     88.42 o 
  16   1   2     1406.23     1482.58     72.41 o 
  17   1   2      689.95      666.93    105.66 o 
 -18   2   2       29.27       48.92     28.18 o 
 -17   2   2      193.80      219.07     75.75 o 
 -16   2   2       18.66       31.86     18.49 o 
 -15   2   2     1465.50     1505.12     86.31 o 
 -14   2   2     2150.83     2228.24     90.13 o 
 -13   2   2      131.63      135.94     64.33 o 
 -12   2   2     2211.16     2275.52     78.95 o 
 -11   2   2      319.62      334.10     86.95 o 
 -10   2   2      302.75      285.89     17.79 o 
  -9   2   2     1520.03     1535.63     49.06 o 
  -8   2   2       72.19       78.90     10.23 o 
  -7   2   2     9457.64     9275.43     84.84 o 
  -6   2   2     7967.33     7785.26     81.30 o 
  -5   2   2     3070.72     3175.98     33.74 o 
  -4   2   2     1258.88     1234.93     21.54 o 
  -3   2   2    10202.59    10419.79     66.28 o 
  -2   2   2     3263.29     3257.70     39.58 o 
  -1   2   2     1189.96     1212.25     16.56 o 
   0   2   2     2369.48     2268.87     25.16 o 
   1   2   2    18501.53    18290.59    225.84 o 
   2   2   2      809.74      749.27     13.42 o 
   3   2   2     9415.39     9708.56     91.59 o 
   4   2   2     2772.50     2880.92     34.19 o 
   5   2   2     7034.56     7620.38     58.43 o 
   6   2   2     1851.14     1718.40     67.49 o 
   7   2   2     1405.34     1386.01     39.09 o 
   8   2   2     8001.92     8252.06    179.07 o 
   9   2   2      184.32      189.43     16.23 o 
  10   2   2     1697.61     1645.44     45.12 o 
  11   2   2     3394.57     3409.64    101.88 o 
  12   2   2       11.70       28.48     16.00 o 
  13   2   2      662.42      638.10    163.91 o 
  14   2   2     2658.12     2731.01    121.54 o 
  15   2   2      252.72      274.18    103.35 o 
  16   2   2      344.78      308.08     91.53 o 
  17   2   2      588.78      405.87    145.95 o 
 -18   3   2        5.93        9.26     18.46 o 
 -17   3   2       65.28       64.56     26.81 o 
 -16   3   2       68.50       67.02     20.92 o 
 -15   3   2     2302.89     2516.40    189.48 o 
 -14   3   2     2584.67     2610.99    115.62 o 
 -13   3   2     2212.42     2146.20     82.83 o 
 -12   3   2      396.73      418.78     43.44 o 
 -11   3   2     5524.94     5095.73    258.07 o 
 -10   3   2     2734.19     2740.31     65.31 o 
  -9   3   2     1035.50      996.17     38.56 o 
  -8   3   2       39.75       60.43     14.35 o 
  -7   3   2    16452.50    15520.06    296.94 o 
  -6   3   2     1702.88     1720.84     36.42 o 
  -5   3   2     7533.96     7722.76     44.09 o 
  -4   3   2     7750.26     8163.03     56.52 o 
  -3   3   2     2518.31     2524.05     29.18 o 
  -2   3   2      158.94      174.83      6.60 o 
  -1   3   2     8452.51     8444.75     74.50 o 
   0   3   2      128.48      113.01      5.02 o 
   1   3   2    18122.42    17732.01    156.61 o 
   2   3   2    44143.74    42960.12    645.11 o 
   3   3   2    28930.01    29482.36    345.37 o 
   4   3   2       14.91       17.89      4.24 o 
   5   3   2      253.79      224.01     10.61 o 
   6   3   2    20931.28    21987.45    239.51 o 
   7   3   2      164.71      148.05     28.57 o 
   8   3   2     1245.18     1109.80     41.16 o 
   9   3   2     1711.56     1669.30     57.64 o 
  10   3   2     4010.99     4238.85    146.52 o 
  11   3   2    14184.75    15003.66    231.11 o 
  12   3   2     1232.88     1282.70     59.49 o 
  13   3   2     2264.98     2281.56    113.73 o 
  14   3   2      761.12      812.59    189.31 o 
  15   3   2     4533.71     4428.29    138.50 o 
  16   3   2       84.15       65.82     36.25 o 
  17   3   2      378.63      109.59     94.69 o 
 -17   4   2      182.83      156.66     54.58 o 
 -16   4   2       78.36       77.74     33.93 o 
 -15   4   2      616.79      603.62     74.15 o 
 -14   4   2     1796.67     1755.98     90.38 o 
 -13   4   2     6709.31     6996.96    203.95 o 
 -12   4   2        2.78        8.17     10.41 o 
 -11   4   2     2015.39     2015.52     58.81 o 
 -10   4   2     5844.19     5901.87    125.22 o 
  -9   4   2       49.81       31.15      8.17 o 
  -8   4   2     1766.98     1866.28     30.43 o 
  -7   4   2      480.73      475.81     14.93 o 
  -6   4   2     1201.98     1362.39     26.60 o 
  -5   4   2     5848.36     5634.22     67.74 o 
  -4   4   2     8805.23     8743.63     49.42 o 
  -3   4   2     9369.30     9864.95    139.19 o 
  -2   4   2     5747.51     5880.89     39.62 o 
  -1   4   2     1133.59     1075.20     16.10 o 
   0   4   2     6391.02     6652.75     84.51 o 
   1   4   2     9881.37    10087.29    106.32 o 
   2   4   2    34211.09    34017.01    425.45 o 
   3   4   2    12443.90    13152.24    146.79 o 
   4   4   2      801.77      820.55     20.35 o 
   5   4   2     2788.31     2789.03     40.44 o 
   6   4   2      702.15      633.78     21.48 o 
   7   4   2     1494.11     1456.65     41.40 o 
   8   4   2      704.53      737.91     27.15 o 
   9   4   2      659.94      661.99     30.66 o 
  10   4   2     4945.29     5144.02    127.50 o 
  11   4   2      307.46      310.61     29.86 o 
  12   4   2     1149.92     1168.69     36.71 o 
  13   4   2       32.62       26.65     19.20 o 
  14   4   2      324.14      307.88    105.11 o 
  15   4   2        0.87       16.89     18.78 o 
  16   4   2      148.56       66.12     36.09 o 
  17   4   2      879.17      945.08     62.49 o 
 -17   5   2       37.60       40.40     19.37 o 
 -16   5   2      289.64      241.34     77.28 o 
 -15   5   2      131.96      117.51     39.87 o 
 -14   5   2       64.87       63.12     21.97 o 
 -13   5   2       41.31       55.93     19.34 o 
 -12   5   2      502.16      503.62     29.36 o 
 -11   5   2      315.04      325.04     28.74 o 
 -10   5   2     3074.41     3028.90     64.55 o 
  -9   5   2     4956.81     4653.07     90.17 o 
  -8   5   2    11250.46    10993.01    105.29 o 
  -7   5   2      646.71      570.46     15.89 o 
  -6   5   2     5065.82     5218.95     66.54 o 
  -5   5   2     3840.61     3897.51     60.42 o 
  -4   5   2     4649.92     4365.84     58.69 o 
  -3   5   2     1765.71     1852.92     19.95 o 
  -2   5   2      164.97      152.01      5.67 o 
  -1   5   2      320.78      303.82      8.12 o 
   0   5   2     2954.50     3233.75     36.94 o 
   1   5   2    25232.82    25039.40    185.52 o 
   2   5   2      531.12      600.11     13.30 o 
   3   5   2     8171.42     8329.46     78.99 o 
   4   5   2     9547.94     9554.48     77.06 o 
   5   5   2      100.03      137.06     19.32 o 
   6   5   2      132.79      198.07     14.69 o 
   7   5   2     1258.24     1151.13     40.18 o 
   8   5   2    10961.00    12091.46    264.79 o 
   9   5   2      315.21      323.97     34.93 o 
  10   5   2       92.16       74.88     19.48 o 
  11   5   2       77.49       86.48     23.28 o 
  12   5   2     4871.80     5078.33    118.56 o 
  13   5   2      413.29      355.23     86.31 o 
  14   5   2      617.46      655.99     90.66 o 
  15   5   2       12.07       16.92     14.14 o 
  16   5   2      153.76      109.33     51.37 o 
  17   5   2      215.14      176.83     86.71 o 
 -17   6   2      639.00      529.28    176.41 o 
 -16   6   2       54.04       38.21     21.55 o 
 -15   6   2      418.97      508.97    128.87 o 
 -14   6   2     1263.74     1341.64     67.24 o 
 -13   6   2      446.28      467.00     30.88 o 
 -12   6   2     3236.36     3427.44     87.84 o 
 -11   6   2      397.09      349.08     15.16 o 
 -10   6   2      673.55      637.69     22.41 o 
  -9   6   2      533.55      566.96     21.26 o 
  -8   6   2      470.83      446.56     14.98 o 
  -7   6   2     4198.68     3964.69     65.11 o 
  -6   6   2      118.65      112.27      9.49 o 
  -5   6   2     2095.03     2025.27     40.66 o 
  -4   6   2    29206.69    28252.38    281.71 o 
  -3   6   2      445.38      384.80     11.52 o 
  -2   6   2     4666.88     5159.62     96.45 o 
  -1   6   2     5335.23     5193.28     89.13 o 
   0   6   2     9184.25     9579.19    108.21 o 
   1   6   2    10216.34    10217.71    214.95 o 
   2   6   2     2459.94     2442.79     32.09 o 
   3   6   2       73.97       81.57     15.45 o 
   4   6   2     9229.12     9037.60     83.90 o 
   5   6   2    15373.65    16512.58    176.30 o 
   6   6   2      533.78      551.36     18.45 o 
   7   6   2      197.86      249.53     18.50 o 
   8   6   2     1409.23     1395.68     53.43 o 
   9   6   2        0.69       10.39      9.62 o 
  10   6   2     2671.43     2800.61     75.89 o 
  11   6   2      244.65      254.50     29.55 o 
  12   6   2     1796.03     1937.18     97.78 o 
  13   6   2      390.63      355.88     56.85 o 
  14   6   2      108.17      121.31     47.01 o 
  15   6   2      155.37      139.67     59.37 o 
  16   6   2       19.18       38.17     24.96 o 
 -17   7   2       29.94       52.32     31.25 o 
 -16   7   2       56.35       62.03     29.31 o 
 -15   7   2       21.10       18.62     12.60 o 
 -14   7   2       69.09       88.71     31.04 o 
 -13   7   2      317.26      261.74     51.05 o 
 -12   7   2      794.93      784.72     33.76 o 
 -11   7   2      419.21      423.59     29.37 o 
 -10   7   2     3928.70     3844.07     83.53 o 
  -9   7   2      394.20      334.08     15.11 o 
  -8   7   2       42.35       45.64     10.75 o 
  -7   7   2     3873.69     4078.95     78.86 o 
  -6   7   2        7.75       19.24      5.86 o 
  -5   7   2     6046.73     6037.23     84.68 o 
  -4   7   2       85.87       73.71      6.86 o 
  -3   7   2      819.03      764.36     19.33 o 
  -2   7   2    14923.42    14807.67    283.13 o 
  -1   7   2       28.66       36.27      9.03 o 
   0   7   2      469.63      629.54     20.04 o 
   1   7   2       19.59       12.41      3.89 o 
   2   7   2     2437.93     2514.36     80.30 o 
   3   7   2     4759.05     4779.54     68.42 o 
   4   7   2     1089.76     1160.65     30.44 o 
   5   7   2      983.19     1046.80     36.04 o 
   6   7   2    23263.30    25260.46    284.02 o 
   7   7   2     4997.74     4672.42     65.73 o 
   8   7   2       22.32       32.72      9.17 o 
   9   7   2     1505.13     1479.61     47.51 o 
  10   7   2      729.06      674.19     26.96 o 
  11   7   2     3736.77     3830.69     87.56 o 
  12   7   2     1860.64     1793.75     72.41 o 
  13   7   2     3045.06     3028.87    113.96 o 
  14   7   2      937.39      936.78     65.50 o 
  15   7   2       76.24       59.61     28.00 o 
  16   7   2       19.36       23.28     28.22 o 
 -16   8   2     1729.53     1908.99    116.28 o 
 -15   8   2      231.00      231.18     85.24 o 
 -14   8   2       49.14       92.55     35.27 o 
 -13   8   2      130.60      160.86     29.22 o 
 -12   8   2        2.42        5.49     15.69 o 
 -11   8   2       29.02       42.04     13.87 o 
 -10   8   2     3202.58     3145.71     83.43 o 
  -9   8   2       91.80      101.97     24.82 o 
  -8   8   2     1763.28     1607.49     40.83 o 
  -7   8   2     1498.93     1441.25     44.98 o 
  -6   8   2     3881.98     3887.21     89.72 o 
  -5   8   2     1343.66     1414.52     43.39 o 
  -4   8   2      380.00      436.66     31.73 o 
  -3   8   2     5989.65     5801.71    124.42 o 
  -2   8   2    14201.19    14190.87    281.58 o 
  -1   8   2     2066.70     2139.51     45.49 o 
   0   8   2     7461.97     7490.81    177.41 o 
   1   8   2     2595.08     2683.26     51.29 o 
   2   8   2      955.07      824.35     24.49 o 
   3   8   2     1220.99     1379.88     33.29 o 
   4   8   2     6644.42     6636.18     72.05 o 
   5   8   2     1488.65     1564.33     50.23 o 
   6   8   2        2.88        5.10      5.03 o 
   7   8   2     1102.31     1103.32     34.09 o 
   8   8   2      905.90      919.94     28.97 o 
   9   8   2     1953.57     1841.96     54.41 o 
  10   8   2     2488.71     2512.56     74.06 o 
  11   8   2     1826.26     1732.21     59.10 o 
  12   8   2     1378.05     1361.65     50.25 o 
  13   8   2       33.74       33.94     18.80 o 
  14   8   2      119.74      136.32     49.52 o 
  15   8   2      106.80       81.48     53.14 o 
  16   8   2       27.70       44.70     30.41 o 
 -16   9   2     1983.13     1986.58    121.43 o 
 -15   9   2     1966.68     2128.17    132.78 o 
 -14   9   2     1566.05     1601.21     76.99 o 
 -13   9   2       48.03       26.02     20.60 o 
 -12   9   2      183.22      129.62     46.32 o 
 -11   9   2     3163.39     3027.24    227.64 o 
 -10   9   2     1328.31     1331.67     45.48 o 
  -9   9   2       57.42       52.98     14.90 o 
  -8   9   2      685.96      693.74     18.67 o 
  -7   9   2      289.95      294.21     13.35 o 
  -6   9   2      603.47      576.82     30.65 o 
  -5   9   2        2.63        7.74     13.39 o 
  -4   9   2      911.84      850.70     37.84 o 
  -3   9   2    18042.96    18492.80    387.84 o 
  -2   9   2     1246.84     1266.16     38.14 o 
  -1   9   2     9881.59     9129.06    340.63 o 
   0   9   2       19.67       18.63      6.37 o 
   1   9   2       89.45       96.61      9.08 o 
   2   9   2       22.85       28.25      6.69 o 
   3   9   2      635.15      621.48     22.60 o 
   4   9   2     2363.42     2312.70     65.68 o 
   5   9   2    10791.22    10643.00    150.39 o 
   6   9   2       31.47       25.50      8.57 o 
   7   9   2     9315.62     9653.46    127.24 o 
   8   9   2     3883.61     3719.05     96.92 o 
   9   9   2      373.71      349.80     27.14 o 
  10   9   2      940.86      941.20     32.96 o 
  11   9   2       61.67       57.24     19.06 o 
  12   9   2      211.71      231.82     60.86 o 
  13   9   2      456.60      427.54     51.57 o 
  14   9   2       96.28       89.71     38.25 o 
  15   9   2     1312.72     1351.73    107.74 o 
 -15  10   2      592.90      629.51     75.49 o 
 -14  10   2       62.85       51.70     34.41 o 
 -13  10   2      379.26      379.64    104.65 o 
 -12  10   2     2041.98     2057.27     87.33 o 
 -11  10   2      566.99      638.17     59.41 o 
 -10  10   2      758.19      823.16     35.41 o 
  -9  10   2     1331.29     1324.12     45.12 o 
  -8  10   2     4325.07     4536.44    107.31 o 
  -7  10   2      892.73      922.92     38.89 o 
  -6  10   2        3.17       12.60     14.50 o 
  -5  10   2       78.32       68.09     23.42 o 
  -4  10   2     1082.38     1067.95     52.73 o 
  -3  10   2      209.61      222.54     69.98 o 
  -2  10   2       93.96       89.94      7.65 o 
  -1  10   2     1980.10     2018.54     50.69 o 
   0  10   2     2343.01     1999.00     42.14 o 
   1  10   2       78.33       71.50      9.94 o 
   2  10   2      191.91      190.56     11.18 o 
   3  10   2      482.28      479.51     29.64 o 
   4  10   2     3023.79     3070.55     97.91 o 
   5  10   2      681.18      657.98     46.62 o 
   6  10   2     1126.83     1119.04     36.23 o 
   7  10   2     2493.18     2452.54     67.27 o 
   8  10   2     1514.53     1547.21     52.85 o 
   9  10   2      213.36      189.38     20.82 o 
  10  10   2       22.76       32.94     22.27 o 
  11  10   2     1986.48     2036.47     72.99 o 
  12  10   2      346.22      325.25     86.57 o 
  13  10   2       44.06       46.66     31.02 o 
  14  10   2      982.68      940.80     71.00 o 
  15  10   2      121.89      135.26     62.58 o 
 -15  11   2     1329.18     1407.71    100.29 o 
 -14  11   2     2516.07     2711.35    136.72 o 
 -13  11   2      691.00      672.71     54.85 o 
 -12  11   2      369.60      390.01    101.41 o 
 -11  11   2     1018.17     1037.00     64.16 o 
 -10  11   2      102.54      130.63     32.70 o 
  -9  11   2      106.59      107.08     31.36 o 
  -8  11   2       67.22       92.58     30.62 o 
  -7  11   2     1007.53      917.51     47.11 o 
  -6  11   2      218.36      233.34     63.65 o 
  -5  11   2      238.06      235.47     69.62 o 
  -4  11   2     3237.14     3127.72     91.39 o 
  -3  11   2     2344.37     2339.45    138.43 o 
  -2  11   2     1612.01     1580.08     56.24 o 
  -1  11   2      922.37      831.29     24.22 o 
   0  11   2     7974.75     7692.55    144.85 o 
   1  11   2     5634.91     5482.52     80.23 o 
   2  11   2      899.23      839.44     24.47 o 
   3  11   2     9037.62     8855.60    308.21 o 
   4  11   2      494.30      517.86     34.23 o 
   5  11   2       27.33       39.88     15.03 o 
   6  11   2      325.74      294.27     41.72 o 
   7  11   2      149.73      156.44     38.38 o 
   8  11   2      996.09     1102.94     42.47 o 
   9  11   2      211.11      194.35     44.11 o 
  10  11   2     1916.35     1949.43     71.57 o 
  11  11   2     1414.08     1408.33     60.29 o 
  12  11   2      174.52      188.12     71.68 o 
  13  11   2      187.56      182.68     56.59 o 
  14  11   2       65.82       64.03     32.82 o 
 -14  12   2     1233.65     1383.44    102.68 o 
 -13  12   2      697.10      729.41     90.11 o 
 -12  12   2      671.91      793.79     64.48 o 
 -11  12   2     3981.85     4461.72    157.65 o 
 -10  12   2       17.66       17.51     15.58 o 
  -9  12   2      744.53      743.84     33.90 o 
  -8  12   2      611.83      652.99     42.12 o 
  -7  12   2     1283.59     1280.84     62.42 o 
  -6  12   2     3146.34     3119.65     95.98 o 
  -5  12   2     3932.20     4018.75    110.33 o 
  -4  12   2      708.30      791.96     79.14 o 
  -3  12   2     6412.57     6836.63    129.76 o 
  -2  12   2       99.75       95.42     31.83 o 
  -1  12   2     2578.65     2685.02     63.52 o 
   0  12   2     6754.30     6882.27    103.50 o 
   1  12   2      955.63      929.65     19.66 o 
   2  12   2      218.89      185.54     69.69 o 
   3  12   2      201.17      243.44     67.73 o 
   4  12   2     1746.02     1785.84     67.68 o 
   5  12   2     1519.39     1567.20     57.25 o 
   6  12   2     1869.09     1903.24     83.82 o 
   7  12   2     1957.19     1872.23     70.55 o 
   8  12   2     2791.26     2774.68     98.27 o 
   9  12   2       44.17       34.63     15.37 o 
  10  12   2      356.10      375.96     46.64 o 
  11  12   2       21.56        7.05     10.71 o 
  12  12   2        1.49       20.91     17.27 o 
  13  12   2       59.34       44.11     24.03 o 
  14  12   2      397.13      324.72    193.95 o 
 -13  13   2      578.39      526.76     63.30 o 
 -12  13   2       13.95       11.51     22.10 o 
 -11  13   2      330.29      397.92     62.93 o 
 -10  13   2       14.63       10.31     14.93 o 
  -9  13   2       64.26       72.52     23.20 o 
  -8  13   2     1132.00     1163.60     55.88 o 
  -7  13   2      950.99     1017.54     57.07 o 
  -6  13   2     2105.30     2085.96     77.60 o 
  -5  13   2     1358.58     1248.70     71.39 o 
  -4  13   2      501.66      510.24     42.52 o 
  -3  13   2       34.65       33.69     15.20 o 
  -2  13   2      930.00      909.31     55.34 o 
  -1  13   2     1362.99     1265.19     44.93 o 
   0  13   2      177.84      166.62     10.18 o 
   1  13   2     1130.55     1108.74     39.90 o 
   2  13   2    12924.44    13785.46    348.75 o 
   3  13   2      147.98      147.90     53.66 o 
   4  13   2      543.80      542.12     37.82 o 
   5  13   2        1.26        1.99     20.43 o 
   6  13   2      280.89      303.38     77.20 o 
   7  13   2      571.13      546.97     60.14 o 
   8  13   2        3.24       13.74     19.41 o 
   9  13   2       94.28      105.84     29.27 o 
  10  13   2       94.64      130.64     34.68 o 
  11  13   2       90.97       90.31     33.17 o 
  12  13   2       88.42       80.69     30.64 o 
  13  13   2      165.83      120.76     45.24 o 
 -13  14   2      474.12      377.92     59.42 o 
 -12  14   2      669.92      743.56     57.09 o 
 -11  14   2     3174.67     3503.61    141.08 o 
 -10  14   2     1314.05     1342.13     51.14 o 
  -9  14   2     3844.25     3844.29    138.74 o 
  -8  14   2     1790.45     1754.13     76.58 o 
  -7  14   2      412.81      411.05    101.90 o 
  -6  14   2        1.66        5.21     22.33 o 
  -5  14   2       93.62       84.48     31.76 o 
  -4  14   2     3216.40     3231.14     89.09 o 
  -3  14   2     4088.30     4106.00    164.28 o 
  -2  14   2       18.03       24.96     11.66 o 
  -1  14   2      397.70      378.70     42.05 o 
   0  14   2     7593.79     7119.98    303.37 o 
   1  14   2       29.77       34.54     16.61 o 
   2  14   2      932.55      906.11     46.45 o 
   3  14   2      443.47      460.17     42.64 o 
   4  14   2     3724.81     3827.84    126.80 o 
   5  14   2     1396.12     1373.46     62.48 o 
   6  14   2     1885.27     1914.92     76.44 o 
   7  14   2     2295.88     2385.83     97.82 o 
   8  14   2     2127.71     1928.42     82.27 o 
   9  14   2       19.80       27.96     17.56 o 
  10  14   2       10.88       12.88     16.86 o 
  11  14   2        1.06        8.19     20.53 o 
  12  14   2        4.25        8.03     15.31 o 
 -12  15   2     1590.24     1633.13    103.83 o 
 -11  15   2       27.25       32.96     18.86 o 
 -10  15   2      117.38      153.98     47.94 o 
  -9  15   2      445.76      441.20    110.11 o 
  -8  15   2       30.10       35.02     18.47 o 
  -7  15   2     1388.46     1265.06     73.78 o 
  -6  15   2      680.46      690.02     56.45 o 
  -5  15   2     1191.03     1220.77     59.86 o 
  -4  15   2      771.43      734.44     46.75 o 
  -3  15   2      127.58      123.14     47.33 o 
  -2  15   2     1610.50     1643.78    103.31 o 
  -1  15   2     1095.62     1081.05     79.71 o 
   0  15   2      587.16      623.42     59.00 o 
   1  15   2    11328.67    11792.38    600.40 o 
   2  15   2      324.58      325.39     38.85 o 
   3  15   2     8854.05     9338.85    275.73 o 
   4  15   2     1354.91     1228.37     63.51 o 
   5  15   2        8.43       22.45     16.64 o 
   6  15   2     1393.24     1334.10     59.15 o 
   7  15   2     1530.86     1549.44     81.79 o 
   8  15   2     2559.21     2827.92    106.78 o 
   9  15   2     1830.67     1978.65     87.70 o 
  10  15   2        4.54        9.02     13.21 o 
  11  15   2      731.13      739.06     79.54 o 
 -11  16   2      182.23      197.69     67.26 o 
 -10  16   2      740.86      732.37     59.19 o 
  -9  16   2        4.28       19.26     22.01 o 
  -8  16   2     1220.56     1223.41     65.69 o 
  -7  16   2      160.81      154.97     65.21 o 
  -6  16   2        2.93       21.99     15.65 o 
  -5  16   2      124.75      152.78     65.98 o 
  -4  16   2     3448.42     3046.11    184.53 o 
  -3  16   2        3.83       13.76     29.64 o 
  -2  16   2      436.28      420.93    136.40 o 
  -1  16   2      333.69      327.57    119.75 o 
   0  16   2     1023.09      914.75     74.59 o 
   1  16   2      535.04      629.02     85.97 o 
   2  16   2       99.96      138.39     58.77 o 
   3  16   2      728.93      620.77     68.52 o 
   4  16   2     3338.79     3308.55    120.04 o 
   5  16   2      717.47      721.25     54.88 o 
   6  16   2      156.88      111.61     40.10 o 
   7  16   2       85.66       91.21     28.81 o 
   8  16   2       47.08       49.66     25.74 o 
   9  16   2        4.99       16.48     14.83 o 
  10  16   2       17.48       12.47     14.58 o 
  -9  17   2      534.12      511.02     75.68 o 
  -8  17   2      452.12      347.26     63.37 o 
  -7  17   2      244.15      204.07     85.83 o 
  -6  17   2      513.54      498.77     77.18 o 
  -5  17   2      231.10      212.20     90.46 o 
  -4  17   2       73.04       99.66     45.69 o 
  -3  17   2      273.92      324.30    128.19 o 
  -2  17   2       89.32       81.42     43.51 o 
  -1  17   2     2439.36     2551.35    198.62 o 
   0  17   2       22.54       17.39     36.31 o 
   1  17   2      230.46      245.33    209.76 o 
   2  17   2      122.89      116.95     53.51 o 
   3  17   2       41.55       79.51     40.12 o 
   4  17   2     1245.86     1265.98     89.90 o 
   5  17   2        6.88       -4.12     29.40 o 
   6  17   2       32.44       35.58     29.03 o 
   7  17   2     3346.83     3620.89    156.22 o 
   8  17   2       52.98       69.41     25.89 o 
   9  17   2     1066.34     1049.34     63.31 o 
  -8  18   2      546.00      476.28    191.05 o 
  -7  18   2      511.61      526.20     77.91 o 
  -6  18   2      345.62      289.90    143.39 o 
  -5  18   2     1195.80     1125.25     86.47 o 
  -4  18   2      310.45      295.31    121.56 o 
  -3  18   2       34.86       33.51     28.03 o 
  -2  18   2     2385.73     2673.64    147.96 o 
  -1  18   2       61.24       54.87     45.81 o 
   0  18   2      611.30      645.72    258.63 o 
   1  18   2      239.04      239.11    105.85 o 
   2  18   2     1576.10     1521.25     93.75 o 
   3  18   2      953.43      898.40    109.96 o 
   4  18   2      881.41      937.87     84.49 o 
   5  18   2      316.00      289.69    175.75 o 
   6  18   2       55.40       59.17     49.85 o 
   7  18   2       86.56       45.02     35.26 o 
  -6  19   2       22.02       31.65     42.14 o 
  -5  19   2     2926.01     3159.83    186.84 o 
  -4  19   2      266.45      227.40     99.75 o 
  -3  19   2     1542.85     1508.70    125.18 o 
  -2  19   2     1911.43     2122.20    205.57 o 
  -1  19   2       99.71      131.81     87.18 o 
   0  19   2      146.61      170.76    133.55 o 
   1  19   2      344.64      351.89    168.93 o 
   2  19   2      285.69      295.43    140.91 o 
   3  19   2       92.03      125.88     68.45 o 
   4  19   2        5.31       18.77     33.62 o 
   5  19   2       18.58       48.37     42.28 o 
  -2  20   2       49.43       71.32     42.67 o 
  -1  20   2      554.76      531.11     99.18 o 
   0  20   2     1647.05     1516.48    155.60 o 
   1  20   2        1.74       -2.73     29.69 o 
 -17   0   3       19.35       27.50     20.80 o 
 -15   0   3     2158.04     2187.94    129.62 o 
 -13   0   3      879.16      910.45     85.63 o 
 -11   0   3       45.98       28.51     17.87 o 
  -9   0   3     1003.74      967.29     64.26 o 
  -7   0   3    48650.55    49341.91    427.07 o 
  -5   0   3      884.81      984.46     31.27 o 
  -3   0   3     2441.76     2645.48     41.26 o 
  -1   0   3    10076.72     9930.30     77.16 o 
   1   0   3     1873.22     1864.16     47.39 o 
   3   0   3     2552.16     2685.01     56.04 o 
   5   0   3     2711.97     2614.56     51.55 o 
   7   0   3     2800.26     2969.62    139.12 o 
   9   0   3     3696.10     3474.42    194.32 o 
  11   0   3     1792.73     1822.40     75.02 o 
  13   0   3       72.55       39.21     29.19 o 
  15   0   3     2425.30     2368.71    131.72 o 
  17   0   3     1367.00     1420.41    103.83 o 
 -18   1   3       25.75       23.49     18.93 o 
 -17   1   3       11.70       15.37     28.06 o 
 -16   1   3      839.72      837.91     58.89 o 
 -15   1   3      878.58      869.28     69.63 o 
 -14   1   3       19.73        9.75     22.82 o 
 -13   1   3        0.88        0.72     16.26 o 
 -12   1   3        2.94       18.80     16.81 o 
 -11   1   3     6023.04     6159.94    129.15 o 
 -10   1   3     7616.10     7757.10    159.50 o 
  -9   1   3     2156.12     2092.94     67.54 o 
  -8   1   3    13699.37    13720.24    207.92 o 
  -7   1   3      853.60      820.60     21.76 o 
  -6   1   3      686.44      667.18     18.76 o 
  -5   1   3     1072.99     1107.77     22.27 o 
  -4   1   3       46.17       52.46      4.88 o 
  -3   1   3     1715.03     1724.17     20.62 o 
  -2   1   3     6431.69     6852.68     50.87 o 
  -1   1   3    14908.73    15147.21    251.87 o 
   0   1   3    34559.36    34228.86    314.08 o 
   1   1   3     1145.85     1165.04     23.44 o 
   2   1   3     2889.02     3046.77     38.07 o 
   3   1   3     4636.04     4846.88     45.80 o 
   4   1   3      189.48      173.34     12.33 o 
   5   1   3     6876.91     7058.00     70.92 o 
   6   1   3    18326.71    18742.01    193.40 o 
   7   1   3     8852.44     8342.26    113.37 o 
   8   1   3     6599.55     6371.79     88.33 o 
   9   1   3     1284.83     1298.61     48.27 o 
  10   1   3       91.14       76.88     20.75 o 
  11   1   3      829.79      819.37     37.74 o 
  12   1   3        2.82        9.86     13.95 o 
  13   1   3     1337.23     1256.95     58.57 o 
  14   1   3        8.81       27.17     25.75 o 
  15   1   3      618.32      638.94     62.80 o 
  16   1   3       10.79       14.73     24.50 o 
  17   1   3       97.85       92.05     34.56 o 
 -18   2   3      602.87      657.41     56.44 o 
 -17   2   3        1.00       11.39     15.71 o 
 -16   2   3      133.05      143.84     46.66 o 
 -15   2   3        1.96       13.75     20.45 o 
 -14   2   3      101.67      106.04     43.44 o 
 -13   2   3     6115.64     6589.50    164.85 o 
 -12   2   3      405.62      411.76     92.34 o 
 -11   2   3     1417.95     1419.17     46.60 o 
 -10   2   3     1076.99     1035.55     37.69 o 
  -9   2   3     4060.79     4123.22     91.96 o 
  -8   2   3     6167.21     5641.25    254.48 o 
  -7   2   3     1095.71     1194.14     28.53 o 
  -6   2   3       27.75       41.97      6.41 o 
  -5   2   3     6315.59     6557.97     53.58 o 
  -4   2   3      278.15      248.68      6.97 o 
  -3   2   3     4648.29     4748.61     48.35 o 
  -2   2   3     2552.55     2647.96     30.47 o 
  -1   2   3      781.40      746.59     12.16 o 
   0   2   3     3732.45     3933.60     46.47 o 
   1   2   3       24.16       45.08      8.94 o 
   2   2   3      119.71      121.56      7.38 o 
   3   2   3      668.40      665.53     13.24 o 
   4   2   3     2260.70     2075.48     31.56 o 
   5   2   3      633.02      631.48     23.10 o 
   6   2   3     2153.55     2102.22     52.70 o 
   7   2   3     2235.53     2315.46     56.45 o 
   8   2   3     1587.67     1490.50     50.56 o 
   9   2   3     3972.66     3939.20    215.21 o 
  10   2   3      218.69      237.54     27.98 o 
  11   2   3      674.52      618.37     33.82 o 
  12   2   3      438.62      484.59     39.41 o 
  13   2   3      535.20      540.30    154.80 o 
  14   2   3     2228.67     2216.71    105.10 o 
  15   2   3        7.95       31.02     22.62 o 
  16   2   3      564.01      537.92     80.79 o 
  17   2   3      289.60      270.92    125.55 o 
 -18   3   3      432.78      414.57     67.86 o 
 -17   3   3      276.41      222.87     81.93 o 
 -16   3   3      221.80      172.61     50.83 o 
 -15   3   3     1360.45     1370.34     83.79 o 
 -14   3   3     3921.93     4017.27    136.08 o 
 -13   3   3     1430.71     1543.10     64.11 o 
 -12   3   3        0.42        9.08     17.43 o 
 -11   3   3      677.14      616.91     20.12 o 
 -10   3   3     1354.30     1360.15     43.43 o 
  -9   3   3     4379.15     4622.32     63.38 o 
  -8   3   3      172.79      223.15     14.53 o 
  -7   3   3      675.54      587.87     16.57 o 
  -6   3   3     3981.32     3722.43     71.50 o 
  -5   3   3     1341.57     1430.51     29.39 o 
  -4   3   3    26018.67    25415.07    290.87 o 
  -3   3   3     3009.03     3105.13     35.01 o 
  -2   3   3     4068.48     4206.83     63.95 o 
  -1   3   3     1049.62     1067.48     16.67 o 
   0   3   3      823.73      780.49     13.62 o 
   1   3   3     1608.27     1653.70     27.72 o 
   2   3   3       54.02       86.60     11.03 o 
   3   3   3    12746.78    13086.26    211.14 o 
   4   3   3       19.83       19.37      5.79 o 
   5   3   3    19214.81    19080.49    270.55 o 
   6   3   3    10911.13    11659.95    166.08 o 
   7   3   3     4731.21     4989.91     82.68 o 
   8   3   3      410.10      356.06     27.77 o 
   9   3   3     1969.32     1958.95     57.80 o 
  10   3   3       64.95       71.03     19.68 o 
  11   3   3      106.32       96.92     28.22 o 
  12   3   3     3367.31     3451.96     81.49 o 
  13   3   3      768.27      772.31     92.46 o 
  14   3   3     1109.74     1097.91     67.71 o 
  15   3   3       56.77       50.41     18.68 o 
  16   3   3       29.09       45.46     26.93 o 
  17   3   3       42.90       33.73     20.83 o 
 -17   4   3      669.82      638.82     90.33 o 
 -16   4   3       11.44       15.95     17.43 o 
 -15   4   3      445.72      497.88     72.69 o 
 -14   4   3     2643.97     3040.66    104.74 o 
 -13   4   3        2.30       14.36     19.91 o 
 -12   4   3     3508.56     3578.62     88.91 o 
 -11   4   3        1.35       11.37      8.52 o 
 -10   4   3      177.81      171.64     14.67 o 
  -9   4   3     1955.07     1903.56     57.91 o 
  -8   4   3     2194.93     2316.54     39.95 o 
  -7   4   3      552.93      565.56     15.74 o 
  -6   4   3     4253.40     4310.15     56.43 o 
  -5   4   3    14348.92    15235.35    152.17 o 
  -4   4   3    10354.77    10486.82     57.14 o 
  -3   4   3      527.72      537.93     11.30 o 
  -2   4   3     2019.48     2143.24     26.84 o 
  -1   4   3     2719.49     2643.31     31.30 o 
   0   4   3     4585.24     4810.96     80.08 o 
   1   4   3    14954.52    15320.67    139.89 o 
   2   4   3     1549.38     1670.10     24.66 o 
   3   4   3     7696.36     7837.57    116.99 o 
   4   4   3     1972.57     1925.07     27.16 o 
   5   4   3     2207.28     2162.31     47.46 o 
   6   4   3     1475.95     1452.57     39.73 o 
   7   4   3      274.26      300.45     19.99 o 
   8   4   3     5171.00     5073.67    183.55 o 
   9   4   3      907.95      843.79     39.07 o 
  10   4   3    11133.45    12177.04    173.23 o 
  11   4   3     6381.18     6788.53    154.42 o 
  12   4   3     1923.33     1824.78     66.96 o 
  13   4   3      385.80      366.96     93.98 o 
  14   4   3      362.70      383.38     61.61 o 
  15   4   3        2.83       -2.30     22.47 o 
  16   4   3      786.34      742.50     85.54 o 
  17   4   3      360.77      244.52    143.91 o 
 -17   5   3      199.05      178.55     69.28 o 
 -16   5   3      192.26      184.34     87.62 o 
 -15   5   3     1203.17     1232.94     59.05 o 
 -14   5   3      781.42      737.72     83.12 o 
 -13   5   3       83.24       86.14     25.94 o 
 -12   5   3      765.33      710.99     40.71 o 
 -11   5   3     1154.33     1086.84     62.45 o 
 -10   5   3      156.23      119.94     30.67 o 
  -9   5   3      685.77      648.75     19.23 o 
  -8   5   3      108.53      166.21     11.53 o 
  -7   5   3     5777.52     5476.21     54.00 o 
  -6   5   3     1312.60     1179.64     24.44 o 
  -5   5   3     7324.01     6951.69     87.08 o 
  -4   5   3     2695.36     2690.37     34.81 o 
  -3   5   3     6582.95     7189.10     89.84 o 
  -2   5   3      199.22      199.51      7.60 o 
  -1   5   3     1000.31      907.12     16.63 o 
   0   5   3      842.13      917.60     16.68 o 
   1   5   3     3820.62     3764.05    102.83 o 
   2   5   3     5590.67     5662.71     76.87 o 
   3   5   3      799.45      583.65     18.43 o 
   4   5   3      484.81      450.36     17.71 o 
   5   5   3     8312.76     8833.26    161.68 o 
   6   5   3      384.48      445.63     20.58 o 
   7   5   3      359.11      400.88     24.31 o 
   8   5   3      273.30      291.81     30.13 o 
   9   5   3      292.46      291.97     59.50 o 
  10   5   3      806.43      794.81     34.64 o 
  11   5   3    10190.41    10491.93    204.24 o 
  12   5   3      193.54      199.98     40.13 o 
  13   5   3     2403.66     2359.20     94.34 o 
  14   5   3        0.04        6.86     21.26 o 
  15   5   3       83.21       56.88     28.16 o 
  16   5   3       59.07       35.66     24.33 o 
 -17   6   3       25.21       10.59     24.89 o 
 -16   6   3     1385.24     1396.92     68.86 o 
 -15   6   3        3.00       12.77     12.83 o 
 -14   6   3     2877.29     3084.68    113.58 o 
 -13   6   3      526.66      491.86    100.44 o 
 -12   6   3      754.45      713.92     35.97 o 
 -11   6   3     6880.19     7292.76    170.25 o 
 -10   6   3      145.25      157.86     11.29 o 
  -9   6   3      216.07      231.61     15.30 o 
  -8   6   3      552.31      534.21     19.10 o 
  -7   6   3     4737.86     5167.30    100.31 o 
  -6   6   3       22.97       60.05     14.14 o 
  -5   6   3       90.90       80.98     10.15 o 
  -4   6   3     1586.63     1491.37     33.17 o 
  -3   6   3     2233.95     1861.56     26.91 o 
  -2   6   3     2206.72     2154.47     31.16 o 
  -1   6   3        0.06       10.11      3.63 o 
   0   6   3    10318.96    11046.62    123.38 o 
   1   6   3      475.40      385.79     15.12 o 
   2   6   3      123.36      102.69     12.84 o 
   3   6   3    10876.37    10936.23     98.81 o 
   4   6   3     1692.69     1957.08     48.55 o 
   5   6   3     3189.21     3129.52     62.18 o 
   6   6   3      590.85      532.25     22.10 o 
   7   6   3     2347.96     2343.59     87.52 o 
   8   6   3        7.50       31.87     13.17 o 
   9   6   3       18.03       28.51      9.84 o 
  10   6   3     2449.10     2540.61     71.50 o 
  11   6   3     1737.77     1807.63     60.99 o 
  12   6   3      685.08      712.93     49.22 o 
  13   6   3       59.95       42.04     18.72 o 
  14   6   3       11.28       17.83     13.78 o 
  15   6   3      175.44      138.63     57.91 o 
  16   6   3       37.39       18.91     16.71 o 
 -17   7   3       33.87       19.39     26.75 o 
 -16   7   3        0.43       12.56     19.01 o 
 -15   7   3        8.08        9.27     14.32 o 
 -14   7   3        2.06        8.25     16.02 o 
 -13   7   3       24.81       28.86     14.25 o 
 -12   7   3      684.72      707.39     34.32 o 
 -11   7   3      967.57     1063.70     43.22 o 
 -10   7   3      158.49      132.61     18.19 o 
  -9   7   3     3000.53     2869.58     62.98 o 
  -8   7   3      576.67      482.30     19.01 o 
  -7   7   3       42.35       51.84     12.37 o 
  -6   7   3       40.27       40.02      9.67 o 
  -5   7   3      664.15      586.66     17.79 o 
  -4   7   3    18921.57    19252.58    350.35 o 
  -3   7   3     5963.91     5765.83     89.55 o 
  -2   7   3    12501.15    12426.94    149.49 o 
  -1   7   3    11272.59    11026.46    156.19 o 
   0   7   3     2065.17     2054.57     42.03 o 
   1   7   3     1037.80     1079.80     26.21 o 
   2   7   3     9350.82     9646.92    111.87 o 
   3   7   3     3142.50     3096.31     54.56 o 
   4   7   3     5762.61     5637.86     94.59 o 
   5   7   3     1328.80     1219.53     41.98 o 
   6   7   3        2.92        6.62      4.97 o 
   7   7   3     9716.61     9965.70    171.89 o 
   8   7   3      342.10      341.68     29.64 o 
   9   7   3     3747.16     3797.51     93.84 o 
  10   7   3     2484.42     2440.50     76.81 o 
  11   7   3      420.81      416.39     36.09 o 
  12   7   3      916.61      853.53     53.52 o 
  13   7   3     1145.95     1157.87     69.84 o 
  14   7   3      664.00      632.41     84.41 o 
  15   7   3      671.67      634.14     97.59 o 
  16   7   3      300.62      223.50    125.67 o 
 -16   8   3       98.34       86.27     59.13 o 
 -15   8   3     4810.76     4965.52    213.89 o 
 -14   8   3       63.24       81.95     35.94 o 
 -13   8   3     1674.91     1749.55     63.66 o 
 -12   8   3     1098.07     1061.21     44.33 o 
 -11   8   3      657.32      616.09     32.33 o 
 -10   8   3      135.91       97.89     25.44 o 
  -9   8   3     3003.77     2943.12     84.56 o 
  -8   8   3     1952.56     1905.92     43.42 o 
  -7   8   3      711.99      688.12     25.07 o 
  -6   8   3     2338.93     2385.11     58.98 o 
  -5   8   3     2989.35     3087.21     59.29 o 
  -4   8   3     9665.38     9750.12    119.32 o 
  -3   8   3      625.96      525.97     18.13 o 
  -2   8   3      390.17      368.82     14.95 o 
  -1   8   3     2441.15     2312.28     50.22 o 
   0   8   3     1001.81      827.05     25.40 o 
   1   8   3     3019.09     3046.05     51.38 o 
   2   8   3     2592.81     2682.60     55.06 o 
   3   8   3     4645.42     4619.58     79.67 o 
   4   8   3     5097.17     5101.12     69.82 o 
   5   8   3     6436.60     6248.70     92.21 o 
   6   8   3       58.83       73.89     17.77 o 
   7   8   3     3427.76     3317.09     73.03 o 
   8   8   3       64.46       85.78     18.94 o 
   9   8   3      637.93      634.00     31.10 o 
  10   8   3      259.75      234.88     31.37 o 
  11   8   3        0.43       12.98     12.97 o 
  12   8   3     1048.24     1073.39     43.66 o 
  13   8   3     1772.51     1966.85     89.08 o 
  14   8   3      568.25      514.73    221.51 o 
  15   8   3      367.86      269.33    101.20 o 
 -16   9   3      591.22      525.19    164.83 o 
 -15   9   3       69.60       86.98     40.58 o 
 -14   9   3        0.78       11.77     21.62 o 
 -13   9   3       42.11       44.72     19.01 o 
 -12   9   3      193.39      200.69     61.41 o 
 -11   9   3       29.09       37.31     16.02 o 
 -10   9   3     3599.23     3553.43     67.43 o 
  -9   9   3      913.29      907.59     31.59 o 
  -8   9   3     2640.02     2642.33     66.13 o 
  -7   9   3       16.81       24.36      7.31 o 
  -6   9   3     3173.77     3289.62     70.58 o 
  -5   9   3     2418.17     2526.61     59.87 o 
  -4   9   3      706.55      727.87     16.93 o 
  -3   9   3     5959.22     6283.46     87.31 o 
  -2   9   3     4114.64     3792.13     70.35 o 
  -1   9   3      333.93      332.78     14.41 o 
   0   9   3     7822.18     7566.24     80.33 o 
   1   9   3     4321.17     4402.00     77.42 o 
   2   9   3     5194.36     5277.29    129.11 o 
   3   9   3       89.47      131.17     15.32 o 
   4   9   3      187.61      191.70     12.34 o 
   5   9   3      445.41      452.97     20.18 o 
   6   9   3      117.78      121.16     28.87 o 
   7   9   3     1413.40     1349.57     39.53 o 
   8   9   3     1628.59     1629.74     46.71 o 
   9   9   3     1165.57     1120.59     41.68 o 
  10   9   3     2500.86     2459.66     84.52 o 
  11   9   3        1.65        5.97      8.27 o 
  12   9   3      364.88      329.04     86.83 o 
  13   9   3      208.66      229.25     69.01 o 
  14   9   3      283.22      246.10     93.43 o 
  15   9   3      397.66      321.81    151.81 o 
 -15  10   3      781.59      949.42     80.51 o 
 -14  10   3       91.42       92.06     37.53 o 
 -13  10   3      472.06      501.37     57.63 o 
 -12  10   3      702.51      591.30     49.63 o 
 -11  10   3      842.01      865.12     46.16 o 
 -10  10   3     1516.83     1459.74     57.01 o 
  -9  10   3     1448.93     1407.37     47.34 o 
  -8  10   3      126.76      125.69     14.51 o 
  -7  10   3     4891.64     4837.68     88.74 o 
  -6  10   3      868.48      800.48     35.35 o 
  -5  10   3      431.24      430.48     32.59 o 
  -4  10   3     1476.75     1313.47     59.77 o 
  -3  10   3     1774.50     1636.93     57.49 o 
  -2  10   3     1044.12      944.04     34.42 o 
  -1  10   3      412.04      341.02     15.53 o 
   0  10   3      358.78      351.74     15.79 o 
   1  10   3      141.50      140.42      9.54 o 
   2  10   3      530.90      508.81     17.88 o 
   3  10   3      373.80      368.41     14.78 o 
   4  10   3     1641.44     1611.02     52.04 o 
   5  10   3        0.44        6.08      3.78 o 
   6  10   3     6379.94     6240.87    150.46 o 
   7  10   3     1814.20     1904.55     61.52 o 
   8  10   3     1172.08     1122.45     40.45 o 
   9  10   3       25.58       32.06     11.17 o 
  10  10   3     2049.40     1909.33     67.04 o 
  11  10   3     1390.92     1347.28     52.39 o 
  12  10   3     1724.36     1788.79     88.52 o 
  13  10   3        2.80        6.71     24.45 o 
  14  10   3     2622.24     2829.28    138.93 o 
  15  10   3      374.24      322.80    169.79 o 
 -15  11   3      437.38      370.33    160.10 o 
 -14  11   3     1486.86     1459.87     88.42 o 
 -13  11   3      414.09      381.05     48.41 o 
 -12  11   3     2537.37     2733.69     94.02 o 
 -11  11   3     2559.95     2644.55     93.43 o 
 -10  11   3      977.43      884.14     37.81 o 
  -9  11   3      108.78      121.55     33.31 o 
  -8  11   3      611.83      636.59     46.62 o 
  -7  11   3      669.87      634.87     34.66 o 
  -6  11   3      767.94      781.21     38.26 o 
  -5  11   3    10165.13    10115.33    352.36 o 
  -4  11   3     1599.36     1587.08     72.40 o 
  -3  11   3     5424.07     5249.95    127.94 o 
  -2  11   3      284.54      261.60     19.69 o 
  -1  11   3     2659.32     2575.94     59.26 o 
   0  11   3      370.29      392.54     18.25 o 
   1  11   3      371.59      370.64     17.31 o 
   2  11   3     2563.13     2443.12     85.00 o 
   3  11   3     1655.63     1592.14     53.44 o 
   4  11   3    21013.02    22110.91    214.76 o 
   5  11   3       13.58        9.68      5.06 o 
   6  11   3     1818.90     1797.54     68.50 o 
   7  11   3     1442.61     1379.18     59.79 o 
   8  11   3       81.80       87.43     29.60 o 
   9  11   3      290.30      342.05     52.11 o 
  10  11   3        6.83       13.75     14.72 o 
  11  11   3      158.87      114.59     34.01 o 
  12  11   3      685.79      663.40    159.86 o 
  13  11   3       41.22       32.62     22.43 o 
  14  11   3       29.42       16.30     15.47 o 
 -14  12   3      143.54      152.80     71.96 o 
 -13  12   3      934.83      946.06     81.39 o 
 -12  12   3      665.91      681.33     77.60 o 
 -11  12   3     1131.63     1118.82     63.43 o 
 -10  12   3     4458.51     4373.37    122.90 o 
  -9  12   3      541.14      601.72     37.40 o 
  -8  12   3     2937.02     2896.30    113.85 o 
  -7  12   3     4527.03     4622.90    176.81 o 
  -6  12   3        5.61       15.80     15.02 o 
  -5  12   3     2694.51     2565.35    152.82 o 
  -4  12   3      848.84      787.68     43.74 o 
  -3  12   3       71.78       69.02     25.37 o 
  -2  12   3     1145.43     1119.91     19.11 o 
  -1  12   3     1649.68     1552.61     56.12 o 
   0  12   3      723.30      663.15     23.43 o 
   1  12   3     5627.92     5606.63    127.04 o 
   2  12   3     3643.24     3469.65    103.13 o 
   3  12   3     4855.32     4687.94    121.82 o 
   4  12   3        0.45       -6.57     28.20 o 
   5  12   3       46.15       46.22     19.16 o 
   6  12   3       50.45       54.45     18.99 o 
   7  12   3     6373.26     6343.54    156.54 o 
   8  12   3      123.92      124.32     33.80 o 
   9  12   3      340.80      361.29     99.81 o 
  10  12   3      147.21      164.96     47.65 o 
  11  12   3      169.59      177.02     54.65 o 
  12  12   3      173.61      171.62     67.24 o 
  13  12   3       93.62       82.24     27.82 o 
 -13  13   3      852.37      841.02     86.75 o 
 -12  13   3       70.45       80.18     30.56 o 
 -11  13   3      529.26      603.30     93.73 o 
 -10  13   3      255.26      253.13     64.15 o 
  -9  13   3       84.66      109.54     34.72 o 
  -8  13   3       75.09       49.11     18.45 o 
  -7  13   3     2420.35     2460.28    103.29 o 
  -6  13   3      188.68      213.46     60.70 o 
  -5  13   3     1827.06     1862.64     77.09 o 
  -4  13   3       39.06       48.19     21.81 o 
  -3  13   3      241.83      228.38     38.11 o 
  -2  13   3     1157.52     1078.43     51.48 o 
  -1  13   3     1420.17     1412.04     46.26 o 
   0  13   3     1343.03     1287.98     50.59 o 
   1  13   3     5073.62     4997.70    119.26 o 
   2  13   3      793.06      719.25     32.48 o 
   3  13   3     8430.19     8821.64    220.24 o 
   4  13   3      774.22      783.81     50.43 o 
   5  13   3     2291.28     2324.21     85.46 o 
   6  13   3     1394.29     1420.41     64.54 o 
   7  13   3      772.33      684.99     53.84 o 
   8  13   3      626.60      589.81     50.71 o 
   9  13   3     2149.47     2045.09     71.96 o 
  10  13   3     1079.35     1110.69     48.61 o 
  11  13   3      764.90      865.20     59.94 o 
  12  13   3        7.83       15.85     16.48 o 
  13  13   3      127.42      129.71     46.05 o 
 -13  14   3      151.13      124.67     46.55 o 
 -12  14   3       12.21       12.77     21.12 o 
 -11  14   3        5.83        9.89     16.56 o 
 -10  14   3       84.83      102.54     29.91 o 
  -9  14   3     1498.72     1444.04     78.24 o 
  -8  14   3       87.31       96.52     31.33 o 
  -7  14   3     1478.10     1564.14     65.13 o 
  -6  14   3     1481.08     1501.79     67.23 o 
  -5  14   3      404.89      384.85     52.51 o 
  -4  14   3     1733.49     1788.38     76.84 o 
  -3  14   3      750.33      813.66     47.19 o 
  -2  14   3        1.10       -2.89     17.21 o 
  -1  14   3       36.12       45.87     18.83 o 
   0  14   3     1723.38     1681.58     65.91 o 
   1  14   3     6188.10     6538.10    180.97 o 
   2  14   3      524.91      532.43     47.50 o 
   3  14   3      247.92      239.25     63.09 o 
   4  14   3      293.21      304.21     46.61 o 
   5  14   3       42.73       29.10     21.27 o 
   6  14   3        5.11       10.98     17.83 o 
   7  14   3      353.12      352.22     93.96 o 
   8  14   3     1585.12     1689.66     80.55 o 
   9  14   3     1592.95     1622.80     67.55 o 
  10  14   3       31.98       26.51     13.38 o 
  11  14   3      240.10      161.38     60.78 o 
  12  14   3        1.74       19.25     20.95 o 
 -12  15   3     1880.33     1986.44     97.21 o 
 -11  15   3      230.16      245.45     83.73 o 
 -10  15   3      126.58      142.31     38.61 o 
  -9  15   3     1441.60     1453.87     58.97 o 
  -8  15   3      403.46      427.24    114.97 o 
  -7  15   3        4.40        3.09     18.83 o 
  -6  15   3     1777.20     1822.17     88.15 o 
  -5  15   3       67.52       80.81     32.68 o 
  -4  15   3     2934.54     3107.00    115.25 o 
  -3  15   3       40.79       63.17     25.95 o 
  -2  15   3      595.42      601.40     46.30 o 
  -1  15   3     1690.71     1689.23    110.71 o 
   0  15   3       49.10       68.80     41.05 o 
   1  15   3     3258.83     3342.16    225.36 o 
   2  15   3     4711.48     4746.98    156.65 o 
   3  15   3      371.30      342.00    120.93 o 
   4  15   3     1537.26     1652.00     84.55 o 
   5  15   3       63.75       47.18     20.79 o 
   6  15   3     2119.85     2142.80     89.36 o 
   7  15   3     1395.88     1430.85     78.32 o 
   8  15   3      172.26      172.41     46.86 o 
   9  15   3      978.73      977.69     54.80 o 
  10  15   3       37.25       49.21     19.06 o 
  11  15   3      331.43      242.21     72.14 o 
 -11  16   3     1433.20     1432.93     71.63 o 
 -10  16   3       26.81       36.60     20.19 o 
  -9  16   3     2983.94     2759.63    315.25 o 
  -8  16   3      592.32      659.75     49.64 o 
  -7  16   3      354.37      366.31     64.76 o 
  -6  16   3      401.09      408.15     99.63 o 
  -5  16   3       39.71       50.85     26.20 o 
  -4  16   3      141.23      181.79     75.39 o 
  -3  16   3      831.34      883.55     72.16 o 
  -2  16   3       13.27       19.25     26.14 o 
  -1  16   3      221.52      240.67    107.81 o 
   0  16   3     2046.01     2174.42    141.00 o 
   1  16   3       60.24       62.52     31.08 o 
   2  16   3      940.26      861.53     79.08 o 
   3  16   3     1901.74     1838.93    111.16 o 
   4  16   3       57.72       72.17     30.93 o 
   5  16   3      321.16      329.10     39.11 o 
   6  16   3     2285.06     2392.38     80.36 o 
   7  16   3      676.35      635.69     63.11 o 
   8  16   3       83.87       85.12     32.47 o 
   9  16   3      190.26      161.31     50.06 o 
  10  16   3       66.54       61.37     22.08 o 
  -9  17   3      330.09      276.87    123.87 o 
  -8  17   3      461.87      544.53     58.98 o 
  -7  17   3      293.74      275.19    123.45 o 
  -6  17   3      157.42      190.81     76.18 o 
  -5  17   3       34.16       24.95     25.83 o 
  -4  17   3     3927.70     3889.88    184.63 o 
  -3  17   3     1731.84     1862.90    128.67 o 
  -2  17   3       92.68      124.20     56.33 o 
  -1  17   3      181.37      196.39    149.68 o 
   0  17   3     2450.26     2619.32    139.46 o 
   1  17   3      223.37      270.30    136.74 o 
   2  17   3      832.08      841.99     75.40 o 
   3  17   3      223.99      258.02    115.62 o 
   4  17   3        8.99       12.01     26.69 o 
   5  17   3      124.79      139.78     67.53 o 
   6  17   3      157.72      163.94    100.10 o 
   7  17   3       76.35       75.32     27.52 o 
   8  17   3     2134.92     2340.01    111.13 o 
  -8  18   3     1507.83     1852.93    261.87 o 
  -7  18   3        3.56       -0.80     50.81 o 
  -6  18   3      304.56      314.91    143.24 o 
  -5  18   3        0.49       11.57     23.53 o 
  -4  18   3        3.42       12.03     40.00 o 
  -3  18   3        2.26        9.36     27.17 o 
  -2  18   3      704.72      741.26     96.66 o 
  -1  18   3       24.24       31.10     32.90 o 
   0  18   3       20.74       30.29     25.12 o 
   1  18   3      266.41      265.50    129.22 o 
   2  18   3      229.75      190.85     98.88 o 
   3  18   3     1366.60     1378.09    173.43 o 
   4  18   3      118.80       79.23     39.32 o 
   5  18   3      184.29      155.33     82.63 o 
   6  18   3      523.67      606.86     68.49 o 
   7  18   3     1406.94     1642.76    120.95 o 
  -6  19   3     4762.57     5024.93    265.81 o 
  -5  19   3        0.29       14.53     30.76 o 
  -4  19   3      536.56      609.27     99.29 o 
  -3  19   3     2273.72     2451.48    187.33 o 
  -2  19   3      393.43      364.25    236.86 o 
  -1  19   3     1032.63     1269.05    149.14 o 
   0  19   3      474.21      463.42    209.78 o 
   1  19   3      739.76      789.15     81.56 o 
   2  19   3     2785.10     3223.68    203.49 o 
   3  19   3      424.18      442.05     87.22 o 
   4  19   3       86.72       77.84     66.95 o 
   5  19   3       38.04       47.96     40.70 o 
   0  20   3       96.62       73.89     60.70 o 
 -18   0   4     1959.66     2180.06    199.33 o 
 -16   0   4      352.54      394.65    281.34 o 
 -14   0   4     2074.42     2134.15    129.12 o 
 -12   0   4        3.42       24.36     16.26 o 
 -10   0   4       21.82       15.24     23.08 o 
  -8   0   4     1873.57     1800.66     83.60 o 
  -6   0   4     9243.58    10116.01    409.53 o 
  -4   0   4     8166.68     7979.66     62.59 o 
  -2   0   4     2689.59     2732.47     53.64 o 
   0   0   4       18.79       34.90     14.59 o 
   2   0   4      703.92      707.36     20.40 o 
   4   0   4    16252.71    15639.30    135.18 o 
   6   0   4     1975.63     1704.95     67.98 o 
   8   0   4      278.19      292.32     99.61 o 
  10   0   4       80.83       80.88     29.04 o 
  12   0   4     1963.37     1884.85     77.65 o 
  14   0   4     1108.37     1170.39    115.44 o 
  16   0   4     1359.69     1280.13     92.79 o 
 -18   1   4      389.51      308.75     99.26 o 
 -17   1   4       10.28       19.23     17.30 o 
 -16   1   4      310.56      302.25     92.80 o 
 -15   1   4     1197.06     1203.36     61.38 o 
 -14   1   4     1126.21     1209.62     56.24 o 
 -13   1   4      783.84      788.85     41.29 o 
 -12   1   4      162.02      184.80     50.08 o 
 -11   1   4      518.80      536.97     38.41 o 
 -10   1   4      927.41      883.93     40.63 o 
  -9   1   4    17257.37    17019.17    538.90 o 
  -8   1   4    12373.40    12160.33    133.42 o 
  -7   1   4    11963.20    11868.64    218.60 o 
  -6   1   4       30.97       54.54      5.93 o 
  -5   1   4     1310.66     1374.56     29.88 o 
  -4   1   4     1941.12     2061.87     25.49 o 
  -3   1   4     1805.58     1842.60     27.90 o 
  -2   1   4     2099.29     2248.19     75.92 o 
  -1   1   4     4973.15     4983.88     70.84 o 
   0   1   4    31699.46    31651.02    234.53 o 
   1   1   4     9620.79     9597.44    114.29 o 
   2   1   4        2.56        9.47      3.57 o 
   3   1   4     1169.95     1164.13     22.54 o 
   4   1   4        6.19       10.55      3.92 o 
   5   1   4     4596.24     4475.83     85.32 o 
   6   1   4      642.51      671.09     30.89 o 
   7   1   4     8333.92     8614.69    154.13 o 
   8   1   4    12239.40    12200.94    176.97 o 
   9   1   4       56.70       60.49     18.15 o 
  10   1   4      499.58      490.55     65.42 o 
  11   1   4      356.86      359.72     35.67 o 
  12   1   4      325.59      315.14     43.44 o 
  13   1   4      259.20      214.51     20.75 o 
  14   1   4      926.87      864.14     99.16 o 
  15   1   4      135.95      107.77     37.47 o 
  16   1   4      429.12      364.86    186.01 o 
  17   1   4      205.40      145.30     63.68 o 
 -18   2   4       48.22       52.95     27.30 o 
 -17   2   4       28.08       34.98     24.45 o 
 -16   2   4       18.10       27.62     20.49 o 
 -15   2   4      381.83      443.76    118.35 o 
 -14   2   4      926.76      881.79     54.34 o 
 -13   2   4      377.44      376.79    100.78 o 
 -12   2   4      677.75      680.30     44.15 o 
 -11   2   4     4680.50     4621.16     65.27 o 
 -10   2   4     1718.27     1619.55     53.60 o 
  -9   2   4      483.59      465.79     15.91 o 
  -8   2   4       24.05       19.89      7.75 o 
  -7   2   4    10704.04    10913.51    186.80 o 
  -6   2   4      156.56      184.53      7.26 o 
  -5   2   4     1666.40     1599.03     35.72 o 
  -4   2   4     2909.97     3046.51     36.52 o 
  -3   2   4        8.94       20.07      3.98 o 
  -2   2   4     3522.34     3639.70     41.46 o 
  -1   2   4     2721.71     2610.25     31.91 o 
   0   2   4     5310.94     5740.26     50.30 o 
   1   2   4      805.54      871.08     17.15 o 
   2   2   4      985.61      948.09     18.53 o 
   3   2   4     3179.84     3346.54     45.34 o 
   4   2   4     3119.61     3275.48     64.94 o 
   5   2   4    15492.98    15814.99    364.08 o 
   6   2   4       29.10       27.96     10.48 o 
   7   2   4    10647.25    10733.88    133.68 o 
   8   2   4       25.00       17.31     10.70 o 
   9   2   4       84.51       99.23     30.85 o 
  10   2   4     7685.06     7950.36    124.51 o 
  11   2   4       25.08       34.86     16.44 o 
  12   2   4     1997.59     1947.14     65.25 o 
  13   2   4      116.19      123.72     51.12 o 
  14   2   4      259.91      258.67     72.21 o 
  15   2   4     1568.79     1510.68     94.54 o 
  16   2   4       44.19       59.45     32.08 o 
  17   2   4      311.37      310.06    113.90 o 
 -18   3   4      280.23      188.08    155.20 o 
 -17   3   4       21.75       27.70     28.39 o 
 -16   3   4      128.48      100.96     34.20 o 
 -15   3   4     6830.55     7284.50    201.00 o 
 -14   3   4     1668.84     1768.46     86.08 o 
 -13   3   4       39.18       58.19     19.73 o 
 -12   3   4      316.45      297.06     23.86 o 
 -11   3   4     1915.66     1889.84     52.21 o 
 -10   3   4     4314.79     4250.97     92.32 o 
  -9   3   4        5.13        8.95      5.35 o 
  -8   3   4      446.48      411.37     10.95 o 
  -7   3   4     3280.97     3161.24     49.84 o 
  -6   3   4     7893.16     7898.14     97.57 o 
  -5   3   4     3958.91     3711.31     46.39 o 
  -4   3   4      192.65      187.51      7.03 o 
  -3   3   4     7885.81     8524.72     64.09 o 
  -2   3   4    17521.77    17689.95    183.02 o 
  -1   3   4      134.57      118.33      6.07 o 
   0   3   4       39.45       63.37     12.11 o 
   1   3   4    10429.65    10779.41    107.52 o 
   2   3   4      241.97      189.59      9.69 o 
   3   3   4    13353.38    13778.05    127.01 o 
   4   3   4     1870.84     1863.57     33.34 o 
   5   3   4     4359.85     4317.07     74.86 o 
   6   3   4     8108.99     8103.57     98.96 o 
   7   3   4     2069.77     2049.26     82.72 o 
   8   3   4      270.13      280.78     27.95 o 
   9   3   4      914.95      919.82     37.81 o 
  10   3   4      980.29     1039.69     42.74 o 
  11   3   4     1623.32     1661.51     62.71 o 
  12   3   4       80.24       84.51     27.50 o 
  13   3   4     3330.13     3456.10    131.32 o 
  14   3   4      227.52      138.66     66.56 o 
  15   3   4     1616.48     1734.27     88.96 o 
  16   3   4     1104.41     1100.87     67.23 o 
 -17   4   4       74.29       52.22     25.52 o 
 -16   4   4        1.03       12.35     15.60 o 
 -15   4   4       93.95       88.38     32.02 o 
 -14   4   4      224.50      275.71     80.06 o 
 -13   4   4     1067.48     1102.03     54.86 o 
 -12   4   4     2154.28     2082.03     68.23 o 
 -11   4   4     3527.32     3544.20     91.88 o 
 -10   4   4       12.97       16.66      6.74 o 
  -9   4   4      402.69      400.49     19.44 o 
  -8   4   4       23.50       23.00      6.57 o 
  -7   4   4      653.56      560.21     16.35 o 
  -6   4   4       74.20       94.98     16.86 o 
  -5   4   4     2045.29     2120.85     29.91 o 
  -4   4   4     1879.94     1946.79     27.71 o 
  -3   4   4      223.42      277.64      8.78 o 
  -2   4   4     3504.00     3398.56     40.73 o 
  -1   4   4    14644.79    15537.34    227.81 o 
   0   4   4      151.53      169.17      9.68 o 
   1   4   4     4853.47     4768.62     63.63 o 
   2   4   4     3258.27     3473.87     43.43 o 
   3   4   4     9781.15     9436.50    146.91 o 
   4   4   4     3593.76     3760.77     82.79 o 
   5   4   4      159.70      166.11     22.28 o 
   6   4   4        2.86        5.01     10.91 o 
   7   4   4     2288.55     2236.36     72.18 o 
   8   4   4      900.00      861.40     38.24 o 
   9   4   4     5204.87     5396.06     91.72 o 
  10   4   4      855.75      841.82     52.02 o 
  11   4   4     4607.57     4649.94    126.54 o 
  12   4   4      891.07      878.77     41.63 o 
  13   4   4     2033.43     1980.25     84.89 o 
  14   4   4      101.94       74.40     26.81 o 
  15   4   4        0.08       13.96     16.21 o 
  16   4   4      211.28       86.11     41.77 o 
 -17   5   4        3.89        9.97     20.14 o 
 -16   5   4     3174.76     3133.22    145.64 o 
 -15   5   4       37.37       57.25     27.08 o 
 -14   5   4     4607.53     5089.54    170.04 o 
 -13   5   4      119.83      155.38     40.58 o 
 -12   5   4     1435.13     1510.30     41.21 o 
 -11   5   4      145.62      142.72     38.08 o 
 -10   5   4      338.92      341.74     20.15 o 
  -9   5   4       88.32       86.91      9.08 o 
  -8   5   4       42.02       31.68      8.05 o 
  -7   5   4     1158.73     1094.36     29.60 o 
  -6   5   4      539.48      488.72     16.15 o 
  -5   5   4     5356.07     5107.85     68.02 o 
  -4   5   4    22149.85    21675.11    220.64 o 
  -3   5   4      118.57       93.65     10.91 o 
  -2   5   4      957.65      935.67     22.54 o 
  -1   5   4     1028.57      976.83     23.49 o 
   0   5   4     7585.33     7920.24    145.55 o 
   1   5   4     2149.60     2339.51     33.03 o 
   2   5   4      249.63      250.27     12.22 o 
   3   5   4    11870.24    12153.66    160.52 o 
   4   5   4    17279.55    17623.99    157.62 o 
   5   5   4      153.39      161.04     18.65 o 
   6   5   4      628.97      584.53     25.56 o 
   7   5   4      144.18      207.23     40.95 o 
   8   5   4       24.58       19.08     10.38 o 
   9   5   4      745.50      701.89     33.90 o 
  10   5   4     3267.30     3329.44     82.52 o 
  11   5   4       77.95       70.27     24.79 o 
  12   5   4     3833.90     3821.23    117.39 o 
  13   5   4      268.01      223.62     64.63 o 
  14   5   4       56.99       70.20     24.56 o 
  15   5   4      171.33      173.67     61.27 o 
  16   5   4        2.07       16.81     16.15 o 
 -17   6   4       64.94       64.97     30.69 o 
 -16   6   4       65.89       55.40     28.89 o 
 -15   6   4      356.29      392.23     63.88 o 
 -14   6   4     1245.63     1218.69     69.79 o 
 -13   6   4      754.48      788.65     49.24 o 
 -12   6   4     2397.54     2271.43     67.40 o 
 -11   6   4      219.58      234.88     47.11 o 
 -10   6   4       16.84       15.65      7.38 o 
  -9   6   4      643.21      602.91     21.24 o 
  -8   6   4     4146.93     3942.35     77.64 o 
  -7   6   4     1949.61     1974.76     44.86 o 
  -6   6   4      693.45      588.78     17.81 o 
  -5   6   4     1582.29     1532.41     33.98 o 
  -4   6   4     1090.56     1009.45     26.85 o 
  -3   6   4    10119.27    10616.42    146.37 o 
  -2   6   4       77.06       88.32     15.01 o 
  -1   6   4      916.10      939.13     25.77 o 
   0   6   4     5773.25     6069.58     55.93 o 
   1   6   4     3780.08     3850.13     62.10 o 
   2   6   4     7918.41     7919.75    106.22 o 
   3   6   4       83.64       75.96     19.84 o 
   4   6   4     5804.99     6085.30    152.05 o 
   5   6   4     2499.23     2586.12     53.57 o 
   6   6   4     2645.64     2662.56     62.92 o 
   7   6   4      519.95      534.61     24.19 o 
   8   6   4     5406.10     5561.61    101.87 o 
   9   6   4     1071.18     1104.47     45.05 o 
  10   6   4     3386.14     3313.18     91.88 o 
  11   6   4     5316.42     5038.75    248.57 o 
  12   6   4      519.48      380.70     75.71 o 
  13   6   4     3352.24     3246.16    184.32 o 
  14   6   4      106.09       71.96     29.49 o 
  15   6   4      985.88      959.82     55.93 o 
  16   6   4       63.15       51.40     22.84 o 
 -17   7   4      555.21      916.49    268.08 o 
 -16   7   4      641.97      658.95    188.47 o 
 -15   7   4     1961.50     1970.32     76.45 o 
 -14   7   4      903.80      893.05     52.70 o 
 -13   7   4      455.99      541.98    120.85 o 
 -12   7   4     1335.37     1370.84     53.87 o 
 -11   7   4     2180.03     2008.88     68.37 o 
 -10   7   4     1303.51     1307.99     39.14 o 
  -9   7   4        3.70       12.28      7.48 o 
  -8   7   4     8209.78     7792.65    218.30 o 
  -7   7   4     3401.64     3495.84     70.56 o 
  -6   7   4      912.37      884.62     25.37 o 
  -5   7   4     3640.28     3559.92     62.42 o 
  -4   7   4     9677.00     9930.64    147.38 o 
  -3   7   4        7.54       16.18      5.09 o 
  -2   7   4    11569.41    11350.57    144.44 o 
  -1   7   4     2870.24     2775.63     53.64 o 
   0   7   4     2922.24     2668.55     49.65 o 
   1   7   4     8210.57     8193.95    108.99 o 
   2   7   4      286.85      258.91     15.03 o 
   3   7   4     3988.04     3789.38     99.11 o 
   4   7   4      118.39       96.28     24.67 o 
   5   7   4      177.83      203.71     31.17 o 
   6   7   4     2252.29     2213.71     49.69 o 
   7   7   4     1884.76     1951.92     50.00 o 
   8   7   4      562.59      615.71     34.72 o 
   9   7   4      371.76      374.62     37.43 o 
  10   7   4     2809.17     2690.83     95.04 o 
  11   7   4      132.56      147.30     37.75 o 
  12   7   4       22.11       30.63     15.50 o 
  13   7   4      180.04      165.27     45.31 o 
  14   7   4       32.23       29.82     17.74 o 
  15   7   4      144.72      140.62     57.18 o 
 -16   8   4     1675.46     1772.67    120.08 o 
 -15   8   4      251.47      273.87    119.61 o 
 -14   8   4      161.64      205.72     73.83 o 
 -13   8   4      557.17      545.67     33.80 o 
 -12   8   4      226.02      223.45     62.29 o 
 -11   8   4     2966.27     3298.32     73.96 o 
 -10   8   4      163.87      145.37     39.44 o 
  -9   8   4      110.28      115.06     24.33 o 
  -8   8   4     2570.51     2611.59     68.52 o 
  -7   8   4       66.71       80.76     21.09 o 
  -6   8   4        2.09        8.28      5.30 o 
  -5   8   4     2306.63     2277.48     56.42 o 
  -4   8   4     6411.44     6580.74    102.80 o 
  -3   8   4     6702.31     6861.28    128.37 o 
  -2   8   4     1413.57     1253.31     40.89 o 
  -1   8   4     1829.20     1771.05     42.95 o 
   0   8   4      549.05      602.50     21.90 o 
   1   8   4     4432.32     4644.88     70.92 o 
   2   8   4       27.63       35.36      9.32 o 
   3   8   4     1448.05     1603.40     51.16 o 
   4   8   4     3564.87     3488.40     83.73 o 
   5   8   4     1820.27     1818.80     62.30 o 
   6   8   4     4349.66     4737.13     83.92 o 
   7   8   4     1322.13     1201.83     35.70 o 
   8   8   4     1060.93     1107.76     50.74 o 
   9   8   4       18.45       20.01     12.45 o 
  10   8   4      989.04      961.50     38.66 o 
  11   8   4       34.52       43.66     15.77 o 
  12   8   4     1858.81     1828.90     66.81 o 
  13   8   4       14.43       22.81     21.14 o 
  14   8   4     2709.57     2900.08    151.21 o 
  15   8   4       15.14       22.26     28.15 o 
 -16   9   4       18.86       28.81     28.39 o 
 -15   9   4       38.34       27.48     29.07 o 
 -14   9   4       21.70        9.16     32.50 o 
 -13   9   4      465.53      470.86     46.51 o 
 -12   9   4        7.15       13.84     10.99 o 
 -11   9   4     2635.83     2730.11     93.14 o 
 -10   9   4     1974.30     1956.14     57.78 o 
  -9   9   4     2533.92     2661.57     77.47 o 
  -8   9   4     1935.87     1886.35     49.29 o 
  -7   9   4       97.27       96.08     10.47 o 
  -6   9   4        1.50       10.24      4.15 o 
  -5   9   4        6.34        5.41      6.06 o 
  -4   9   4      647.54      626.46     19.48 o 
  -3   9   4     7215.15     7054.03    121.68 o 
  -2   9   4     3974.55     3909.75     82.46 o 
  -1   9   4    26397.38    28032.24    837.94 o 
   0   9   4     2973.08     3165.03     66.21 o 
   1   9   4     1692.03     1614.96     47.98 o 
   2   9   4     2936.05     2914.57     70.42 o 
   3   9   4       65.79       94.61     22.97 o 
   4   9   4     2670.71     2640.49     66.45 o 
   5   9   4     2806.51     2790.04     65.80 o 
   6   9   4      280.54      265.94     17.68 o 
   7   9   4     1646.13     1673.37     45.02 o 
   8   9   4      112.27      104.81     25.01 o 
   9   9   4        5.96        5.36     12.59 o 
  10   9   4      164.49      166.40     40.88 o 
  11   9   4     1298.24     1275.08     43.90 o 
  12   9   4     1585.42     1640.60     79.57 o 
  13   9   4      122.49      117.24     45.23 o 
  14   9   4      319.99      245.07     95.40 o 
  15   9   4      299.48      249.51    111.18 o 
 -15  10   4     2590.23     2780.49    140.41 o 
 -14  10   4      116.86       94.35     34.10 o 
 -13  10   4      216.47      189.75     60.18 o 
 -12  10   4      189.21      178.54     64.08 o 
 -11  10   4     1381.82     1333.86     55.28 o 
 -10  10   4       93.34       94.76     28.93 o 
  -9  10   4     1411.88     1393.42     35.04 o 
  -8  10   4        2.81       10.72      6.75 o 
  -7  10   4        5.60       11.07      5.19 o 
  -6  10   4      657.65      639.33     17.23 o 
  -5  10   4       29.18       42.08     10.41 o 
  -4  10   4     1372.67     1450.64     43.93 o 
  -3  10   4    11556.82    11671.38    267.49 o 
  -2  10   4       48.18       43.69     14.58 o 
  -1  10   4     2096.86     2003.98     58.00 o 
   0  10   4     1108.40     1069.12     40.40 o 
   1  10   4      194.65      182.90     19.62 o 
   2  10   4     1166.14     1051.69     40.54 o 
   3  10   4     5084.49     5151.93     97.07 o 
   4  10   4     7374.54     7460.73    119.44 o 
   5  10   4      733.36      687.18     21.73 o 
   6  10   4      990.47      964.02     31.74 o 
   7  10   4       70.03      102.90     25.45 o 
   8  10   4      106.07      107.13     26.76 o 
   9  10   4      785.60      732.95     33.04 o 
  10  10   4        7.04       14.79     11.46 o 
  11  10   4     2092.49     1947.46     72.66 o 
  12  10   4      322.77      356.97     93.72 o 
  13  10   4      428.73      454.99     60.10 o 
  14  10   4      339.68      281.39    122.06 o 
 -15  11   4      653.46      630.25     66.48 o 
 -14  11   4      287.88      293.20     92.11 o 
 -13  11   4      184.48      224.71     69.86 o 
 -12  11   4      825.36      952.34     62.65 o 
 -11  11   4      330.97      331.66     50.04 o 
 -10  11   4      390.78      433.91     34.49 o 
  -9  11   4     3277.18     3263.56    102.18 o 
  -8  11   4     7873.31     7869.69    184.77 o 
  -7  11   4     4450.18     4455.28    149.34 o 
  -6  11   4        3.63       22.12     17.26 o 
  -5  11   4      921.27      935.05     47.85 o 
  -4  11   4     2328.29     2370.39     62.66 o 
  -3  11   4      131.09      127.00     11.81 o 
  -2  11   4      115.63      117.66     11.15 o 
  -1  11   4       95.36       83.86     21.75 o 
   0  11   4     8094.87     7979.85    116.06 o 
   1  11   4      333.62      317.05     22.06 o 
   2  11   4     3731.70     3972.48     87.25 o 
   3  11   4      476.48      440.90     18.69 o 
   4  11   4     1117.73     1096.74     26.28 o 
   5  11   4      491.10      470.93     19.65 o 
   6  11   4     3917.56     3817.42     90.56 o 
   7  11   4      309.75      320.09     23.01 o 
   8  11   4     3564.63     3489.63    102.95 o 
   9  11   4      112.53      116.09     27.65 o 
  10  11   4      296.28      370.86     95.11 o 
  11  11   4     1469.55     1464.89     64.99 o 
  12  11   4      108.80       98.60     53.15 o 
  13  11   4      234.91      212.61     69.10 o 
  14  11   4      758.38      633.61    218.76 o 
 -14  12   4      506.70      531.54     83.94 o 
 -13  12   4        1.22       18.99     19.30 o 
 -12  12   4      176.13      227.52     76.99 o 
 -11  12   4     1028.67     1075.07     63.63 o 
 -10  12   4     2665.73     2589.65     77.66 o 
  -9  12   4       48.30       44.04     14.65 o 
  -8  12   4      390.53      430.53     87.07 o 
  -7  12   4      236.93      223.03     64.86 o 
  -6  12   4     1631.69     1626.19     68.04 o 
  -5  12   4       59.59       53.03     24.59 o 
  -4  12   4     1066.86     1057.02     52.72 o 
  -3  12   4     8977.73     9158.91    200.26 o 
  -2  12   4      358.07      345.06     15.39 o 
  -1  12   4     2076.28     2005.87     57.03 o 
   0  12   4     1406.17     1310.87     39.13 o 
   1  12   4     5952.69     5651.58    279.44 o 
   2  12   4      422.66      446.03     19.31 o 
   3  12   4     2114.11     2132.16     61.50 o 
   4  12   4      140.79      125.23     12.07 o 
   5  12   4        7.49       21.65     12.85 o 
   6  12   4        2.07       -2.64     16.73 o 
   7  12   4     5352.35     5360.26    156.51 o 
   8  12   4     1130.13     1107.34     47.07 o 
   9  12   4     2606.12     2595.68     83.82 o 
  10  12   4      311.07      323.96     80.12 o 
  11  12   4      748.75      754.62     45.21 o 
  12  12   4      405.58      372.40    109.78 o 
  13  12   4       52.43       39.91     23.01 o 
 -13  13   4      348.47      325.35     91.66 o 
 -12  13   4     1172.86     1251.38     62.78 o 
 -11  13   4       96.03      159.68     48.14 o 
 -10  13   4     2978.81     2975.54     83.99 o 
  -9  13   4      970.89     1127.55     46.31 o 
  -8  13   4      938.97      861.96     54.68 o 
  -7  13   4     1161.87     1194.83     58.48 o 
  -6  13   4     9883.68    10324.97    297.70 o 
  -5  13   4     1556.83     1470.77     55.78 o 
  -4  13   4     3757.15     3789.59    114.12 o 
  -3  13   4      882.25      826.26     48.40 o 
  -2  13   4       82.17      101.09     12.27 o 
  -1  13   4      702.76      714.82     35.02 o 
   0  13   4     7744.41     7943.87    168.60 o 
   1  13   4      584.63      534.71     29.85 o 
   2  13   4     3339.05     3184.90    273.62 o 
   3  13   4      136.29      172.14     45.81 o 
   4  13   4     2807.94     2910.72     92.80 o 
   5  13   4      124.10      145.71     44.78 o 
   6  13   4     1357.91     1371.48     71.35 o 
   7  13   4        4.23       13.50     17.37 o 
   8  13   4      594.87      551.15     52.73 o 
   9  13   4      152.37      147.39     41.25 o 
  10  13   4     1827.02     1783.53     63.45 o 
  11  13   4        8.72       10.24     16.85 o 
  12  13   4        5.15       18.39     16.43 o 
 -13  14   4       20.82       25.40     22.34 o 
 -12  14   4       51.32       87.94     34.71 o 
 -11  14   4     1022.38      959.90     52.44 o 
 -10  14   4      249.63      217.32     69.60 o 
  -9  14   4       95.06      107.16     33.86 o 
  -8  14   4        8.25       21.20     18.16 o 
  -7  14   4     1001.52     1036.70     72.34 o 
  -6  14   4      257.56      271.47     89.10 o 
  -5  14   4       13.55       12.48     17.69 o 
  -4  14   4     1632.24     1596.75     75.44 o 
  -3  14   4     1396.25     1297.27     55.74 o 
  -2  14   4     4139.32     4016.11    143.47 o 
  -1  14   4     2032.64     1984.77     84.06 o 
   0  14   4     3682.25     3480.32    145.53 o 
   1  14   4     5370.50     5185.61    273.91 o 
   2  14   4     2451.82     2482.42     95.90 o 
   3  14   4     1356.13     1291.28     71.04 o 
   4  14   4       62.67       55.88     19.07 o 
   5  14   4      128.91      153.04     43.21 o 
   6  14   4      327.91      265.03     74.72 o 
   7  14   4       26.63       33.20     15.51 o 
   8  14   4      584.94      603.84     75.22 o 
   9  14   4      905.05     1016.64     57.15 o 
  10  14   4       32.33       51.80     23.73 o 
  11  14   4        9.47       15.73     14.89 o 
 -12  15   4      272.84      218.08    105.55 o 
 -11  15   4      139.94      134.68     43.54 o 
 -10  15   4      893.81      977.13     58.30 o 
  -9  15   4     1416.12     1350.82     58.58 o 
  -8  15   4      619.10      704.72     50.91 o 
  -7  15   4      368.59      374.81     52.65 o 
  -6  15   4      529.34      531.83     69.01 o 
  -5  15   4     3813.79     4309.57    156.27 o 
  -4  15   4     2235.04     2278.37     99.04 o 
  -3  15   4     1429.40     1404.65     62.44 o 
  -2  15   4      612.61      577.12     39.43 o 
  -1  15   4      105.16      136.51     62.22 o 
   0  15   4     4445.04     4588.37    243.86 o 
   1  15   4      526.81      516.25     53.18 o 
   2  15   4       89.14       91.29     41.48 o 
   3  15   4     4953.18     5076.62    157.71 o 
   4  15   4     1037.22     1030.21     59.13 o 
   5  15   4      288.27      308.22     77.08 o 
   6  15   4      208.58      177.25     51.80 o 
   7  15   4        4.50        1.09     27.21 o 
   8  15   4     1487.89     1584.13     65.42 o 
   9  15   4      747.40      798.88     57.22 o 
  10  15   4      523.59      415.12     53.77 o 
 -10  16   4       25.79       18.96     16.39 o 
  -9  16   4      338.78      273.91     85.21 o 
  -8  16   4        4.76        5.97     19.98 o 
  -7  16   4     1058.95     1190.14     64.90 o 
  -6  16   4       58.41       83.58     37.81 o 
  -5  16   4      126.56      128.91     49.71 o 
  -4  16   4      668.87      678.05     61.71 o 
  -3  16   4      558.49      592.96    188.62 o 
  -2  16   4        3.20      -14.98     35.63 o 
  -1  16   4      844.75      805.87     68.61 o 
   0  16   4     2353.33     2376.07    140.74 o 
   1  16   4      672.40      591.83     88.15 o 
   2  16   4      204.42      178.58    102.38 o 
   3  16   4       25.85       47.96     23.46 o 
   4  16   4      169.74      145.96     58.65 o 
   5  16   4      298.78      241.42     90.09 o 
   6  16   4     1836.12     1947.96     73.59 o 
   7  16   4     1588.86     1609.27     67.66 o 
   8  16   4     2097.43     2166.89     98.92 o 
   9  16   4      103.89       93.10     34.99 o 
  -9  17   4     1123.03     1149.61     84.91 o 
  -8  17   4       87.82       65.92     35.30 o 
  -7  17   4        4.67       13.49     19.17 o 
  -6  17   4        0.75       15.94     24.37 o 
  -5  17   4       17.05       33.79     29.62 o 
  -4  17   4     1951.46     2035.44    107.24 o 
  -3  17   4     2273.78     2317.53    128.20 o 
  -2  17   4      863.29      920.28    257.64 o 
  -1  17   4     1436.56     1627.91    122.11 o 
   0  17   4     1070.59     1072.95    104.75 o 
   1  17   4       94.67      127.13     59.87 o 
   2  17   4     2029.06     2154.01    138.72 o 
   3  17   4       29.88       44.08     23.78 o 
   4  17   4      325.51      280.57    128.85 o 
   5  17   4       90.04       80.16     43.44 o 
   6  17   4       36.00       48.35     23.55 o 
   7  17   4      425.21      448.40    113.58 o 
   8  17   4      243.24      234.94     80.48 o 
  -7  18   4      590.39      691.43     66.19 o 
  -6  18   4     1394.33     1403.37    112.99 o 
  -5  18   4      159.37      172.61     75.71 o 
  -4  18   4      596.87      681.62    101.05 o 
  -3  18   4       22.12       18.24     35.24 o 
  -2  18   4       14.25       20.03     45.76 o 
  -1  18   4      631.24      545.46    253.60 o 
   0  18   4      252.30      226.63     97.75 o 
   1  18   4       16.55       36.12     40.45 o 
   2  18   4        0.05        4.40     41.58 o 
   3  18   4      452.04      428.96    224.96 o 
   4  18   4       18.71       41.60     36.46 o 
   5  18   4      392.95      379.15    145.22 o 
   6  18   4      444.54      440.00    185.61 o 
  -5  19   4     1605.12     1646.73    119.73 o 
  -4  19   4      201.73      156.34     84.54 o 
  -3  19   4     3173.04     3241.34    202.70 o 
  -2  19   4     2275.59     2163.31    155.37 o 
  -1  19   4      109.57      135.49     79.01 o 
   0  19   4      875.92     1025.57    126.76 o 
   1  19   4      158.68      172.56     89.01 o 
   2  19   4      494.16      441.59    236.19 o 
   3  19   4      588.05      655.41     76.75 o 
   4  19   4        8.56       24.35     32.99 o 
 -17   0   5      580.54      418.50    198.34 o 
 -15   0   5     3734.20     3923.01    247.69 o 
 -13   0   5        0.77       -3.83     21.94 o 
 -11   0   5    15275.31    16988.67    294.83 o 
  -9   0   5    16454.14    16002.17    693.97 o 
  -7   0   5     3771.56     3443.11     68.74 o 
  -5   0   5     1646.79     1866.73     62.74 o 
  -3   0   5    35758.16    34975.84    276.91 o 
  -1   0   5    18892.96    19285.89    123.99 o 
   1   0   5    33323.03    33651.96    293.69 o 
   3   0   5      932.41     1018.29     43.44 o 
   5   0   5    19827.10    19235.73   1317.66 o 
   7   0   5    12110.60    12309.54    629.06 o 
   9   0   5      591.48      537.86     55.86 o 
  11   0   5     1077.70     1070.13     59.35 o 
  13   0   5      578.81      556.05     46.95 o 
  15   0   5     2560.84     2707.70    179.83 o 
 -18   1   5      765.06     1038.06    260.51 o 
 -17   1   5        7.10       17.72     21.66 o 
 -16   1   5     1479.36     1563.48     68.05 o 
 -15   1   5        6.88       26.25     27.68 o 
 -14   1   5      217.26      221.94     60.33 o 
 -13   1   5     3444.72     3462.56    100.61 o 
 -12   1   5      110.15      143.92     44.45 o 
 -11   1   5       59.05       67.36     19.98 o 
 -10   1   5     4245.25     4436.29     88.25 o 
  -9   1   5     3984.17     4144.13     87.84 o 
  -8   1   5    16124.03    15959.62    266.56 o 
  -7   1   5     3820.94     3720.89     48.95 o 
  -6   1   5      220.10      294.01      9.30 o 
  -5   1   5      126.57      126.59      6.53 o 
  -4   1   5       86.44       87.92      5.16 o 
  -3   1   5    14669.63    14823.41    139.15 o 
  -2   1   5    16865.98    17192.46    413.45 o 
  -1   1   5    23029.75    23038.04    415.32 o 
   0   1   5     1694.35     1772.20     71.77 o 
   1   1   5      602.43      562.37     14.50 o 
   2   1   5     8570.46     8869.09    124.41 o 
   3   1   5     4022.48     3894.44     54.61 o 
   4   1   5     5974.34     5987.40     61.62 o 
   5   1   5     1516.62     1621.42     54.16 o 
   6   1   5      956.58      930.51     44.35 o 
   7   1   5     1852.99     1779.11     61.82 o 
   8   1   5     5584.37     5736.64    125.47 o 
   9   1   5      525.31      487.33     38.20 o 
  10   1   5       56.81       60.56     17.91 o 
  11   1   5     1419.92     1392.07     56.88 o 
  12   1   5       37.39       45.98     15.75 o 
  13   1   5       21.44       34.16     13.75 o 
  14   1   5      139.50      151.51     50.42 o 
  15   1   5       26.89       36.01     20.93 o 
  16   1   5      330.93      342.42    129.42 o 
 -18   2   5        8.40       32.22     21.78 o 
 -17   2   5       41.04       39.56     23.17 o 
 -16   2   5      109.19      111.45     62.52 o 
 -15   2   5     3640.98     3781.89    144.70 o 
 -14   2   5      399.36      357.08     97.82 o 
 -13   2   5     2766.49     2823.41     94.32 o 
 -12   2   5      159.74      174.82     44.76 o 
 -11   2   5      585.35      572.76     25.49 o 
 -10   2   5     5429.21     5519.42    101.09 o 
  -9   2   5        5.77       11.09      6.23 o 
  -8   2   5      424.77      428.81     13.39 o 
  -7   2   5     2094.78     1883.94     32.27 o 
  -6   2   5     1950.82     2118.78     39.80 o 
  -5   2   5       66.58       63.05     12.31 o 
  -4   2   5       25.92       19.94      3.92 o 
  -3   2   5     3510.00     3468.63     43.05 o 
  -2   2   5    11395.60    12017.05    235.03 o 
  -1   2   5      328.05      357.17      9.03 o 
   0   2   5      787.74      941.41     18.40 o 
   1   2   5    13553.59    13528.29     69.59 o 
   2   2   5     2894.71     3087.67     48.44 o 
   3   2   5    11107.61    11236.99    121.37 o 
   4   2   5     8974.79     8735.52     91.85 o 
   5   2   5     1174.81     1044.25     37.59 o 
   6   2   5    13000.76    13347.77    158.54 o 
   7   2   5     3317.89     3222.75     94.86 o 
   8   2   5     1475.23     1516.62     63.54 o 
   9   2   5     1857.05     1888.00     66.79 o 
  10   2   5        6.01       19.90     18.55 o 
  11   2   5     5061.19     5271.64    126.17 o 
  12   2   5      128.89      127.60     40.66 o 
  13   2   5      443.97      388.51     38.71 o 
  14   2   5      362.84      370.93    102.61 o 
  15   2   5     1005.68     1029.37    112.44 o 
  16   2   5       38.17       31.40     25.94 o 
 -17   3   5      709.09      790.48     59.30 o 
 -16   3   5       33.10       41.01     19.52 o 
 -15   3   5     1990.82     1977.48     87.86 o 
 -14   3   5     8973.55     9448.33    180.32 o 
 -13   3   5     1429.76     1522.75     67.30 o 
 -12   3   5     4197.23     4311.85    119.27 o 
 -11   3   5       20.88       26.49     17.98 o 
 -10   3   5      725.58      710.40     26.50 o 
  -9   3   5     1859.07     1801.82     60.85 o 
  -8   3   5     1540.44     1424.14     41.07 o 
  -7   3   5    11123.93    11558.07    107.68 o 
  -6   3   5     6173.50     6171.05     77.99 o 
  -5   3   5     4401.63     4131.22     54.44 o 
  -4   3   5     7547.47     7577.44     90.01 o 
  -3   3   5      555.82      445.69     14.84 o 
  -2   3   5     1645.58     1659.56     37.12 o 
  -1   3   5      977.03      917.81     22.96 o 
   0   3   5     5094.93     5471.24     70.76 o 
   1   3   5      562.60      683.41     20.71 o 
   2   3   5      641.22      688.69     22.29 o 
   3   3   5       70.48       91.86     22.12 o 
   4   3   5     5049.52     4578.66     97.21 o 
   5   3   5       43.50       55.32     16.95 o 
   6   3   5    10004.74    10361.39    128.75 o 
   7   3   5        6.87        8.89     11.96 o 
   8   3   5     7879.67     7931.92    141.59 o 
   9   3   5       34.79       43.61     14.13 o 
  10   3   5     1529.62     1508.38     50.18 o 
  11   3   5     1086.41     1028.54     42.36 o 
  12   3   5      770.64      745.55     45.44 o 
  13   3   5      285.92      293.14     81.78 o 
  14   3   5     1125.98      874.14    237.96 o 
  15   3   5      351.70      285.15    121.14 o 
  16   3   5      882.19      855.83     76.69 o 
 -17   4   5     1459.53     1466.60     86.87 o 
 -16   4   5     1127.61     1005.39     70.30 o 
 -15   4   5      538.91      502.25     52.54 o 
 -14   4   5       18.29       20.77     17.56 o 
 -13   4   5        8.95       20.11     14.25 o 
 -12   4   5     3762.80     3881.81     90.30 o 
 -11   4   5     2339.23     2305.90     67.30 o 
 -10   4   5      587.82      541.92     20.57 o 
  -9   4   5     2488.73     2345.98     52.02 o 
  -8   4   5     7066.97     7090.25     92.26 o 
  -7   4   5      914.05      882.74     23.19 o 
  -6   4   5      109.48       95.58     14.78 o 
  -5   4   5     1766.50     1727.30     31.00 o 
  -4   4   5     6490.80     7578.43    101.28 o 
  -3   4   5      886.70     1026.65     24.31 o 
  -2   4   5     9854.79    10638.54    158.76 o 
  -1   4   5     5185.93     5682.17     81.71 o 
   0   4   5    10080.98    10208.48    104.65 o 
   1   4   5      350.97      339.28     14.21 o 
   2   4   5    16740.37    16926.08    301.66 o 
   3   4   5     9000.68     9006.92    136.17 o 
   4   4   5     1430.15     1403.33     37.31 o 
   5   4   5     8387.99     8891.30    111.95 o 
   6   4   5       56.35       56.60     16.60 o 
   7   4   5     3174.63     3099.01     88.30 o 
   8   4   5     4384.30     4586.28    109.38 o 
   9   4   5     2538.54     2488.40     81.06 o 
  10   4   5    11659.98    12157.74    181.34 o 
  11   4   5     6133.87     6292.36    163.77 o 
  12   4   5     2429.36     2051.51    353.75 o 
  13   4   5       92.04       85.08     31.01 o 
  14   4   5      249.19      214.94     84.99 o 
  15   4   5       77.51       60.26     26.32 o 
  16   4   5      619.70      560.26     82.90 o 
 -17   5   5       43.02       33.60     25.23 o 
 -16   5   5      589.95      559.60    159.18 o 
 -15   5   5     3346.56     3704.15    133.01 o 
 -14   5   5       46.59       44.18     18.69 o 
 -13   5   5     1760.15     1782.20     72.33 o 
 -12   5   5     3485.74     3455.06     80.33 o 
 -11   5   5        5.99        9.57      6.19 o 
 -10   5   5       50.83       47.67      6.83 o 
  -9   5   5      241.97      245.76     18.42 o 
  -8   5   5     3116.50     2977.77     71.70 o 
  -7   5   5     6118.44     6164.67     69.88 o 
  -6   5   5     1716.42     1563.18     42.52 o 
  -5   5   5      192.63      137.18     17.08 o 
  -4   5   5     9729.66     9513.42    149.05 o 
  -3   5   5       11.76       17.15      5.69 o 
  -2   5   5     2303.57     2518.21     37.12 o 
  -1   5   5      408.86      353.12     13.79 o 
   0   5   5    13210.89    13895.38    368.89 o 
   1   5   5     5506.55     5686.85    103.06 o 
   2   5   5      494.89      613.85     21.03 o 
   3   5   5     2009.29     1859.13     47.71 o 
   4   5   5    11462.60    11867.14    171.75 o 
   5   5   5     3501.56     3408.01     74.00 o 
   6   5   5      700.56      696.28     26.92 o 
   7   5   5     1023.47     1006.03     39.28 o 
   8   5   5     4577.05     4675.53    111.10 o 
   9   5   5     5848.90     6034.61    135.95 o 
  10   5   5      136.26      150.89     39.78 o 
  11   5   5       35.25       32.59     15.80 o 
  12   5   5      243.83      263.83     40.35 o 
  13   5   5      108.99      108.34     41.24 o 
  14   5   5      165.43      145.02     53.96 o 
  15   5   5     1537.12     1513.24     90.99 o 
  16   5   5       92.45       59.69     34.13 o 
 -17   6   5       57.60       55.35     28.13 o 
 -16   6   5      301.69      300.26     52.85 o 
 -15   6   5      964.49     1044.53     60.76 o 
 -14   6   5      451.64      479.62     89.84 o 
 -13   6   5     1871.18     1758.16     71.59 o 
 -12   6   5       25.52       24.20     10.91 o 
 -11   6   5     5556.32     5604.22    119.29 o 
 -10   6   5      155.98      151.59     16.28 o 
  -9   6   5        8.80        6.74      4.91 o 
  -8   6   5      133.17      122.12     14.70 o 
  -7   6   5    11533.71    11862.57    170.47 o 
  -6   6   5     1927.76     1954.47     38.73 o 
  -5   6   5    20863.10    20914.11    176.19 o 
  -4   6   5     9455.02     9801.19     96.41 o 
  -3   6   5     5273.40     5063.47     80.17 o 
  -2   6   5     8351.12     8031.31    139.15 o 
  -1   6   5      280.05      296.88     13.00 o 
   0   6   5      765.06      691.80     21.28 o 
   1   6   5      482.06      337.65     16.88 o 
   2   6   5      584.09      590.56     24.25 o 
   3   6   5    24177.81    24389.51    293.71 o 
   4   6   5     3832.19     3757.34     76.13 o 
   5   6   5     1326.85     1276.79     48.19 o 
   6   6   5       20.04       41.36     11.06 o 
   7   6   5       37.93       34.28      8.41 o 
   8   6   5       10.53       19.08      8.66 o 
   9   6   5      135.53      132.85     33.80 o 
  10   6   5      231.44      278.52     64.71 o 
  11   6   5     8372.41     8730.06    212.32 o 
  12   6   5     3352.24     3356.26    103.41 o 
  13   6   5      141.40       79.53     27.76 o 
  14   6   5       90.61       74.15     32.29 o 
  15   6   5        3.46       23.19     23.32 o 
 -16   7   5      922.60      994.78     76.77 o 
 -15   7   5      347.80      375.34     60.81 o 
 -14   7   5     2177.34     2224.53    104.18 o 
 -13   7   5      595.05      653.31     55.88 o 
 -12   7   5     5016.57     5188.40    130.69 o 
 -11   7   5      513.30      468.36     29.91 o 
 -10   7   5     2022.89     1964.82     88.13 o 
  -9   7   5     6838.74     7075.79    168.97 o 
  -8   7   5        6.29       10.90      5.85 o 
  -7   7   5      451.55      429.43     17.82 o 
  -6   7   5      155.94      129.07     26.77 o 
  -5   7   5     3903.15     3703.46     72.45 o 
  -4   7   5     1121.20     1026.87     35.34 o 
  -3   7   5      702.55      694.49     22.62 o 
  -2   7   5      802.80      813.04     26.30 o 
  -1   7   5    23406.49    23880.98    305.85 o 
   0   7   5     2372.41     2535.90     49.22 o 
   1   7   5     1045.82     1028.90     31.87 o 
   2   7   5      539.54      532.63     20.89 o 
   3   7   5     1179.48     1059.56     40.38 o 
   4   7   5     7044.55     6897.98    117.18 o 
   5   7   5      366.45      331.34     26.13 o 
   6   7   5     5529.58     6000.37    112.47 o 
   7   7   5    11458.18    11882.52    134.98 o 
   8   7   5     1653.83     1616.48     47.46 o 
   9   7   5      494.59      517.69     35.56 o 
  10   7   5      640.50      604.10     53.20 o 
  11   7   5     1550.04     1573.13     60.91 o 
  12   7   5      126.86      130.71     34.82 o 
  13   7   5      429.63      420.07     56.09 o 
  14   7   5      273.96      244.41     79.17 o 
  15   7   5      203.25      226.17     86.96 o 
 -16   8   5       11.79       19.36     22.32 o 
 -15   8   5      174.57      166.28     50.95 o 
 -14   8   5        2.03       20.12     15.75 o 
 -13   8   5      348.51      301.45     48.91 o 
 -12   8   5       77.63       79.67     22.47 o 
 -11   8   5      982.31      920.58     35.43 o 
 -10   8   5     3293.39     3036.11    191.75 o 
  -9   8   5      952.86      947.22     35.53 o 
  -8   8   5      124.78      104.84     16.29 o 
  -7   8   5      683.54      662.55     25.30 o 
  -6   8   5       81.20       88.08     23.84 o 
  -5   8   5      241.96      230.11     16.93 o 
  -4   8   5      558.67      526.09     21.38 o 
  -3   8   5    18607.49    18398.17    185.41 o 
  -2   8   5     1233.67     1144.24     43.24 o 
  -1   8   5     7260.85     7404.60     85.63 o 
   0   8   5     2737.55     2720.03     55.69 o 
   1   8   5      568.14      547.50     21.84 o 
   2   8   5     3443.52     3389.82    103.65 o 
   3   8   5       40.59       37.65     10.81 o 
   4   8   5     3950.07     3890.77     93.39 o 
   5   8   5     7179.82     7070.83    158.17 o 
   6   8   5     2681.65     2708.51     73.87 o 
   7   8   5     3305.11     3313.81     69.08 o 
   8   8   5      501.88      498.96     36.71 o 
   9   8   5      164.01      170.31     35.87 o 
  10   8   5      896.31      813.82     33.51 o 
  11   8   5      753.18      684.34     43.41 o 
  12   8   5      503.53      494.87     38.70 o 
  13   8   5     3582.66     3347.28    111.04 o 
  14   8   5      635.88      604.00    204.11 o 
  15   8   5     1230.36     1264.15     82.39 o 
 -16   9   5     1332.54     1413.61     86.06 o 
 -15   9   5      101.11       95.67     50.12 o 
 -14   9   5      217.82      230.56     67.04 o 
 -13   9   5      220.67      176.55     31.82 o 
 -12   9   5      283.48      265.17     46.75 o 
 -11   9   5      853.66      888.50     36.99 o 
 -10   9   5     3103.76     3206.70     71.91 o 
  -9   9   5     1363.38     1341.49     51.29 o 
  -8   9   5    11391.33    12052.15    224.91 o 
  -7   9   5     2236.30     2261.31     59.21 o 
  -6   9   5      346.99      346.32     17.00 o 
  -5   9   5      247.10      270.40     13.99 o 
  -4   9   5     5971.11     6089.90     94.23 o 
  -3   9   5      227.06      185.15     15.89 o 
  -2   9   5     2486.24     2469.31     67.15 o 
  -1   9   5        2.53       15.09      5.38 o 
   0   9   5     6117.83     5720.07    136.34 o 
   1   9   5     1894.07     1843.22     65.05 o 
   2   9   5     2549.80     2604.61     83.93 o 
   3   9   5     3921.84     3949.71     91.18 o 
   4   9   5     7029.67     6855.98    111.26 o 
   5   9   5      137.81      142.01     30.89 o 
   6   9   5     1792.65     1682.85     50.49 o 
   7   9   5      109.90      108.43     23.56 o 
   8   9   5      405.80      418.52     31.51 o 
   9   9   5       22.13       28.21     12.87 o 
  10   9   5      168.86      183.23     40.07 o 
  11   9   5       88.64       81.75     23.69 o 
  12   9   5     1916.38     2001.98    137.76 o 
  13   9   5     2135.13     1946.84    137.59 o 
  14   9   5      822.76      753.43     83.63 o 
 -15  10   5     1159.19     1202.31     92.05 o 
 -14  10   5      316.15      300.50    110.40 o 
 -13  10   5      148.63      136.69     59.48 o 
 -12  10   5     1883.36     1824.64     77.49 o 
 -11  10   5      405.04      357.19     48.72 o 
 -10  10   5       56.35       58.40     21.36 o 
  -9  10   5      997.81     1036.11     30.18 o 
  -8  10   5     3328.39     3402.77     78.61 o 
  -7  10   5      159.25      159.80     17.77 o 
  -6  10   5     3056.45     3073.69     47.00 o 
  -5  10   5     1221.44     1139.32     25.95 o 
  -4  10   5     3849.53     3805.10    102.88 o 
  -3  10   5      220.39      212.61     16.82 o 
  -2  10   5     2271.87     2203.35     59.16 o 
  -1  10   5     4814.51     4919.79    101.87 o 
   0  10   5      727.26      694.85     26.37 o 
   1  10   5      361.81      331.27     18.50 o 
   2  10   5       66.94       62.79     16.96 o 
   3  10   5     5217.97     5274.23     87.24 o 
   4  10   5      470.26      456.90     22.86 o 
   5  10   5      877.47      818.13     24.69 o 
   6  10   5     3318.48     3381.84     59.42 o 
   7  10   5     1841.89     1886.19     63.18 o 
   8  10   5       12.12       12.54      9.67 o 
   9  10   5     2064.96     2016.77     61.63 o 
  10  10   5      882.70      848.99     56.73 o 
  11  10   5      582.58      573.27     43.23 o 
  12  10   5      166.86      102.88     39.51 o 
  13  10   5       99.03       79.38     39.18 o 
  14  10   5     3721.51     3931.32    192.40 o 
 -15  11   5      177.24      175.44     86.97 o 
 -14  11   5      450.53      477.47    169.65 o 
 -13  11   5      629.26      649.17     62.34 o 
 -12  11   5     2690.29     2562.33     92.62 o 
 -11  11   5     4108.36     4270.45    128.87 o 
 -10  11   5       81.92       79.54     24.99 o 
  -9  11   5       98.96       88.58     28.53 o 
  -8  11   5      283.35      306.95     41.70 o 
  -7  11   5      727.49      684.30     30.88 o 
  -6  11   5     2709.81     2684.90     77.57 o 
  -5  11   5       29.97       28.86     10.66 o 
  -4  11   5     8705.23     8756.62    100.28 o 
  -3  11   5     2613.95     2643.32     64.58 o 
  -2  11   5      386.16      370.12     21.20 o 
  -1  11   5      479.14      477.11     23.95 o 
   0  11   5      240.69      235.07     21.02 o 
   1  11   5       81.95       95.86     28.14 o 
   2  11   5     3576.69     3536.73     55.90 o 
   3  11   5      853.03      700.89     47.14 o 
   4  11   5     5993.59     6061.86    133.56 o 
   5  11   5        5.67       14.11      6.79 o 
   6  11   5     1432.94     1325.41     37.13 o 
   7  11   5      153.51      169.52     21.97 o 
   8  11   5      857.80      836.73     59.35 o 
   9  11   5      747.36      705.00     68.43 o 
  10  11   5      196.17      188.07     43.43 o 
  11  11   5     1576.03     1534.01     55.86 o 
  12  11   5     5678.01     5667.18    211.72 o 
  13  11   5      353.40      385.08    132.09 o 
 -14  12   5       15.93       29.57     27.64 o 
 -13  12   5      252.71      257.87     44.19 o 
 -12  12   5       30.85       21.64     19.67 o 
 -11  12   5       86.76      110.14     33.26 o 
 -10  12   5      169.54      173.12     48.40 o 
  -9  12   5       94.32       88.36     26.08 o 
  -8  12   5      264.20      288.40     87.84 o 
  -7  12   5     7888.87     8046.30    191.54 o 
  -6  12   5     2448.85     2462.72    102.16 o 
  -5  12   5      821.11      828.79     54.18 o 
  -4  12   5      580.61      571.04     20.52 o 
  -3  12   5       41.37       49.70     18.10 o 
  -2  12   5     1546.47     1561.20     44.79 o 
  -1  12   5     9890.15     9685.40    446.99 o 
   0  12   5      505.74      529.71     29.14 o 
   1  12   5     1482.72     1401.94     50.40 o 
   2  12   5     1945.07     1999.18     66.02 o 
   3  12   5     2102.93     2123.71     69.02 o 
   4  12   5     3197.09     3101.93     86.82 o 
   5  12   5      340.28      341.03     53.26 o 
   6  12   5      705.60      732.72     80.18 o 
   7  12   5     2910.75     2913.39    107.75 o 
   8  12   5     1576.35     1673.35     67.98 o 
   9  12   5      659.03      766.11     88.30 o 
  10  12   5     1013.10     1085.32     53.48 o 
  11  12   5     1366.33     1234.46     58.99 o 
  12  12   5      453.91      394.72    108.76 o 
  13  12   5      131.42       97.47     52.50 o 
 -13  13   5     1227.37     1305.66     93.67 o 
 -12  13   5       16.47       16.58     15.56 o 
 -11  13   5       34.11       33.40     16.01 o 
 -10  13   5        7.95       10.22     12.04 o 
  -9  13   5        0.07       14.08     11.44 o 
  -8  13   5      250.69      229.26     72.91 o 
  -7  13   5     2094.18     2080.03     89.22 o 
  -6  13   5        4.14        8.64     14.93 o 
  -5  13   5     9281.96     9628.19    350.37 o 
  -4  13   5      944.91      948.12     46.72 o 
  -3  13   5      411.99      415.47     40.90 o 
  -2  13   5     1086.02     1088.23     43.57 o 
  -1  13   5      340.82      310.20     32.50 o 
   0  13   5      437.58      442.79     30.43 o 
   1  13   5       19.47       10.53      8.74 o 
   2  13   5     2871.72     2734.12     84.99 o 
   3  13   5      606.54      702.90     43.14 o 
   4  13   5      212.77      229.32     62.71 o 
   5  13   5        4.64        7.49     11.28 o 
   6  13   5     2799.47     2860.73     98.05 o 
   7  13   5      493.26      500.72     62.38 o 
   8  13   5      723.41      731.21     55.94 o 
   9  13   5      598.65      519.17     64.57 o 
  10  13   5        0.17        8.47     16.78 o 
  11  13   5     1079.53     1059.28     58.42 o 
  12  13   5      273.75      187.53     67.06 o 
 -12  14   5        0.73       15.75     19.55 o 
 -11  14   5        3.14       12.66     15.68 o 
 -10  14   5     1297.80     1236.02     56.52 o 
  -9  14   5      153.09      146.68     50.35 o 
  -8  14   5     1209.70     1123.36     68.74 o 
  -7  14   5     3522.07     3620.57    155.27 o 
  -6  14   5     1057.33     1089.15     61.42 o 
  -5  14   5       68.69       86.10     35.84 o 
  -4  14   5      254.95      263.22    106.53 o 
  -3  14   5      655.89      727.56     51.02 o 
  -2  14   5     1066.04     1043.67     51.18 o 
  -1  14   5     3405.23     3345.63    127.78 o 
   0  14   5       57.20       74.42     26.36 o 
   1  14   5     9754.55     9856.99    294.14 o 
   2  14   5     1754.08     1799.45     78.26 o 
   3  14   5     1164.65     1122.41     64.00 o 
   4  14   5        4.59       21.84     14.18 o 
   5  14   5       78.19       86.72     27.29 o 
   6  14   5     2282.09     2304.81     89.14 o 
   7  14   5      342.77      321.21     83.60 o 
   8  14   5     4798.58     5013.59    118.37 o 
   9  14   5     4335.52     4663.80    164.25 o 
  10  14   5     1116.98     1103.01     53.71 o 
  11  14   5       45.41       51.51     29.62 o 
 -11  15   5      333.58      372.22     51.71 o 
 -10  15   5      148.41      115.91     47.07 o 
  -9  15   5     1073.03     1022.93     60.41 o 
  -8  15   5      763.35      744.83     63.25 o 
  -7  15   5      891.30      878.04     56.93 o 
  -6  15   5     5867.92     5895.33    189.32 o 
  -5  15   5      493.87      423.83     62.52 o 
  -4  15   5    11034.16    11300.05    461.70 o 
  -3  15   5     1161.54     1153.20     57.74 o 
  -2  15   5      605.88      640.80     44.54 o 
  -1  15   5      103.46      108.67     57.44 o 
   0  15   5     3213.52     3401.13    223.98 o 
   1  15   5     2913.31     2986.43    141.89 o 
   2  15   5      952.59      894.28     67.08 o 
   3  15   5       17.74       23.17     12.18 o 
   4  15   5      363.41      417.01     56.84 o 
   5  15   5       39.83       52.98     16.62 o 
   6  15   5       33.50       34.60     23.14 o 
   7  15   5       89.73      114.51     33.04 o 
   8  15   5     2143.32     1954.62     88.23 o 
   9  15   5      457.37      365.89    102.65 o 
  10  15   5       67.42       69.35     31.55 o 
 -10  16   5      207.61      136.23     70.45 o 
  -9  16   5        4.42        0.60     23.62 o 
  -8  16   5     1108.73     1000.47     57.84 o 
  -7  16   5       34.75       36.05     23.22 o 
  -6  16   5      878.68      882.27     59.30 o 
  -5  16   5     1265.30     1271.05     78.34 o 
  -4  16   5     1577.58     1552.95     85.01 o 
  -3  16   5      803.88      767.51     67.77 o 
  -2  16   5      824.65      840.94     66.58 o 
  -1  16   5      553.11      620.35    237.25 o 
   0  16   5      117.12      101.76     42.88 o 
   1  16   5      789.90      799.28     73.53 o 
   2  16   5       90.31       97.09     59.72 o 
   3  16   5     2597.49     2328.86    314.73 o 
   4  16   5      712.96      757.60     58.27 o 
   5  16   5       97.07       84.59     31.65 o 
   6  16   5      824.83      980.87     85.65 o 
   7  16   5     4185.26     4346.54    160.48 o 
   8  16   5        4.75       13.81     18.99 o 
   9  16   5       92.37       90.04     30.86 o 
  -9  17   5      104.86       83.32     55.21 o 
  -8  17   5     1604.85     1692.76    125.72 o 
  -7  17   5      925.46      850.48     61.61 o 
  -6  17   5        8.44        6.99     38.45 o 
  -5  17   5       14.55        6.74     19.74 o 
  -4  17   5       48.22       51.10     33.23 o 
  -3  17   5       55.80       46.42     30.43 o 
  -2  17   5        5.43       13.23     35.07 o 
  -1  17   5     1216.54     1237.13    130.82 o 
   0  17   5     1487.99     1532.10     97.28 o 
   1  17   5      157.28      147.90     61.91 o 
   2  17   5      651.24      515.55    210.68 o 
   3  17   5      603.62      549.39     62.77 o 
   4  17   5      235.22      201.82     81.90 o 
   5  17   5      202.76      190.21    108.17 o 
   6  17   5      448.64      372.98    124.13 o 
   7  17   5       55.61       53.26     24.64 o 
  -7  18   5      149.15      101.56     97.63 o 
  -6  18   5      216.15      164.10     85.08 o 
  -5  18   5        5.08        9.20     37.56 o 
  -4  18   5      135.36      140.37     48.36 o 
  -3  18   5     2780.36     2800.21    166.80 o 
  -2  18   5      539.97      528.46    173.25 o 
  -1  18   5     1804.50     1943.21    152.76 o 
   0  18   5      120.74       76.98     48.19 o 
   1  18   5     1369.60     1438.41    102.46 o 
   2  18   5       23.23       43.88     35.89 o 
   3  18   5      654.61      653.36     73.76 o 
   4  18   5        5.21        7.01     37.22 o 
   5  18   5      299.55      286.89    128.50 o 
   6  18   5      851.59      786.70     97.00 o 
  -4  19   5       42.23       37.51     24.82 o 
  -3  19   5      559.33      471.17    252.16 o 
  -2  19   5        0.41        6.03     35.68 o 
  -1  19   5     1467.53     1494.59    125.27 o 
   0  19   5      142.45      137.11     73.82 o 
   1  19   5      133.35      131.60     72.38 o 
   2  19   5     5050.47     5300.67    281.79 o 
   3  19   5      208.08      156.34     99.45 o 
 -16   0   6       30.10       38.48     28.81 o 
 -14   0   6     1828.54     1892.55    104.16 o 
 -12   0   6     1268.90     1256.96     77.34 o 
 -10   0   6     1683.01     1520.01     46.45 o 
  -8   0   6    10745.21    10935.05    262.89 o 
  -6   0   6      709.46      789.07     28.22 o 
  -4   0   6     8723.44     8425.44     69.49 o 
  -2   0   6    17007.17    16371.00    478.67 o 
   0   0   6      224.44      230.78     19.79 o 
   2   0   6      584.44      449.42     27.92 o 
   4   0   6     4210.16     3970.82    123.24 o 
   6   0   6     5419.23     5313.03    183.79 o 
   8   0   6     4547.94     4665.67    180.75 o 
  10   0   6      463.91      427.89    105.17 o 
  12   0   6     3215.43     3046.85    136.57 o 
  14   0   6      486.02      465.43    330.64 o 
  16   0   6      344.88      299.16    171.08 o 
 -17   1   6      468.60      439.51    127.42 o 
 -16   1   6     1176.47     1317.60     60.12 o 
 -15   1   6     2392.08     2542.95     95.61 o 
 -14   1   6      267.68      320.20     71.51 o 
 -13   1   6     4196.18     4272.82    128.41 o 
 -12   1   6        1.69        7.50     12.98 o 
 -11   1   6     1390.79     1412.62     55.67 o 
 -10   1   6        5.90       18.74      8.49 o 
  -9   1   6       60.53       61.25      6.51 o 
  -8   1   6    11242.30    11371.59    145.04 o 
  -7   1   6     2552.31     2638.96     41.52 o 
  -6   1   6     1390.99     1415.12     26.80 o 
  -5   1   6      124.38      108.56      7.71 o 
  -4   1   6      248.94      317.08     12.31 o 
  -3   1   6      706.15      822.59     28.77 o 
  -2   1   6      133.55      107.88      7.97 o 
  -1   1   6     1780.33     1652.57     45.27 o 
   0   1   6    35950.40    36002.20    231.58 o 
   1   1   6     1795.93     1922.18     37.12 o 
   2   1   6     1220.02     1364.92     45.26 o 
   3   1   6     5302.14     5258.38     86.66 o 
   4   1   6     3485.15     3335.21     76.30 o 
   5   1   6     1499.11     1490.33     63.77 o 
   6   1   6     1381.32     1251.52     60.80 o 
   7   1   6       65.43       69.03     22.34 o 
   8   1   6     3841.64     4154.16    126.66 o 
   9   1   6     1750.23     1760.85     65.60 o 
  10   1   6       32.89       48.31     17.00 o 
  11   1   6      355.30      358.32     40.82 o 
  12   1   6      110.01      119.85     30.37 o 
  13   1   6      270.85      290.85     26.56 o 
  14   1   6     1090.20     1152.94     73.57 o 
  15   1   6      374.26      844.96    276.27 o 
  16   1   6      594.51      501.54     85.62 o 
 -17   2   6       41.98       40.31     23.87 o 
 -16   2   6      131.38      139.22     50.40 o 
 -15   2   6     2006.12     2131.98    105.68 o 
 -14   2   6     1361.10     1416.47     67.87 o 
 -13   2   6       14.07       21.03     18.74 o 
 -12   2   6        6.77       18.71     17.80 o 
 -11   2   6     4021.63     4104.78     98.87 o 
 -10   2   6     8615.02     8366.22    108.58 o 
  -9   2   6     1586.11     1528.37     38.20 o 
  -8   2   6     4019.59     4310.51     64.81 o 
  -7   2   6      107.33      116.99     13.40 o 
  -6   2   6      950.47      826.44     23.00 o 
  -5   2   6       18.97       17.48      4.69 o 
  -4   2   6      873.40      970.07     26.33 o 
  -3   2   6    45880.61    46763.77    491.98 o 
  -2   2   6     5079.77     5121.78     72.14 o 
  -1   2   6     9293.15     8922.11    123.78 o 
   0   2   6     1997.25     2139.22     35.87 o 
   1   2   6     7180.27     7772.63    121.94 o 
   2   2   6     3307.31     3040.77     52.38 o 
   3   2   6      802.18      685.06     26.32 o 
   4   2   6        5.66       21.20      8.29 o 
   5   2   6     6193.02     6333.15    121.71 o 
   6   2   6     1876.31     1832.19     47.20 o 
   7   2   6     6178.77     6074.59    135.67 o 
   8   2   6       38.53       35.58     13.59 o 
   9   2   6      449.35      450.30     42.60 o 
  10   2   6     2119.67     2163.67     78.25 o 
  11   2   6        4.73       24.95     18.63 o 
  12   2   6     1437.86     1481.28     61.76 o 
  13   2   6      281.78      204.39     46.39 o 
  14   2   6       19.82       22.84     22.21 o 
  15   2   6      921.84      605.22    321.12 o 
  16   2   6        9.28       30.26     24.56 o 
 -17   3   6       85.21       78.30     42.56 o 
 -16   3   6       27.36       25.17     17.36 o 
 -15   3   6     1518.18     1542.88     84.34 o 
 -14   3   6     1754.17     1913.99     79.10 o 
 -13   3   6     2163.68     2299.07     97.77 o 
 -12   3   6        9.60       25.46     21.07 o 
 -11   3   6      167.18      165.89     17.28 o 
 -10   3   6      733.22      715.64     25.64 o 
  -9   3   6      269.52      249.82     14.00 o 
  -8   3   6      275.87      263.67     13.30 o 
  -7   3   6     5229.16     5373.51     63.69 o 
  -6   3   6     2128.44     2054.61     38.25 o 
  -5   3   6      692.50      646.09     18.97 o 
  -4   3   6      651.66      644.97     17.09 o 
  -3   3   6     2397.33     2596.02     42.90 o 
  -2   3   6    11886.83    12692.03    101.69 o 
  -1   3   6      613.97      792.68     23.06 o 
   0   3   6       14.77       21.62      5.80 o 
   1   3   6      392.59      338.00     16.11 o 
   2   3   6     4746.03     5271.80    151.30 o 
   3   3   6      989.68      982.61     31.42 o 
   4   3   6    10218.23    10991.92    124.90 o 
   5   3   6     2895.88     2991.47     75.33 o 
   6   3   6      473.99      533.90     33.25 o 
   7   3   6        9.24       15.77     10.13 o 
   8   3   6     3695.81     3710.45    105.39 o 
   9   3   6       75.65       83.64     24.16 o 
  10   3   6     2165.45     2227.15     80.74 o 
  11   3   6       58.82       70.81     23.77 o 
  12   3   6      707.12      662.43     44.21 o 
  13   3   6      294.48      302.23     41.51 o 
  14   3   6      989.44      914.25     63.77 o 
  15   3   6     1217.53     1169.16     72.60 o 
  16   3   6     1392.36     1403.57     88.23 o 
 -17   4   6      319.23      305.70     58.76 o 
 -16   4   6      343.40      310.90    101.09 o 
 -15   4   6     1942.47     1968.66     78.76 o 
 -14   4   6      120.16       99.61     34.61 o 
 -13   4   6       74.59       74.91     22.42 o 
 -12   4   6       20.95       28.92     11.65 o 
 -11   4   6      483.02      459.11     28.43 o 
 -10   4   6       57.42       53.97      4.50 o 
  -9   4   6      114.44       98.43     10.59 o 
  -8   4   6      299.87      283.33     13.51 o 
  -7   4   6     3468.11     3055.01     63.06 o 
  -6   4   6     3302.50     3365.22     55.26 o 
  -5   4   6    13775.36    14284.94    135.91 o 
  -4   4   6     1258.44     1309.80     31.02 o 
  -3   4   6      709.09      704.42     20.41 o 
  -2   4   6       43.04       60.21      6.94 o 
  -1   4   6      476.70      446.42     16.12 o 
   0   4   6     4179.53     3991.29     65.97 o 
   1   4   6     8846.08     8220.28    136.20 o 
   2   4   6     1275.56     1283.61     37.19 o 
   3   4   6    16428.13    16410.46    411.89 o 
   4   4   6     1091.78     1026.77     44.74 o 
   5   4   6     7434.26     7708.46    116.54 o 
   6   4   6       88.72       87.62     22.65 o 
   7   4   6     1747.15     1819.28     65.43 o 
   8   4   6     3191.82     3295.82     69.85 o 
   9   4   6       11.28       21.69     15.38 o 
  10   4   6      937.52      897.82     46.17 o 
  11   4   6     6974.84     7232.54    197.48 o 
  12   4   6       77.27       83.43     25.89 o 
  13   4   6      995.84      940.06     70.19 o 
  14   4   6      181.43      201.34     59.86 o 
  15   4   6      401.13      442.86    110.28 o 
 -17   5   6      231.54      183.10     71.99 o 
 -16   5   6       46.37       56.93     28.33 o 
 -15   5   6        0.42       10.05     20.01 o 
 -14   5   6     3698.55     3890.48    120.80 o 
 -13   5   6      237.19      257.00     70.02 o 
 -12   5   6     7187.85     7418.63    153.06 o 
 -11   5   6       26.63       41.50     12.45 o 
 -10   5   6       24.98       24.39      8.07 o 
  -9   5   6      546.88      507.53     18.91 o 
  -8   5   6       15.66       21.59      8.17 o 
  -7   5   6      162.15      193.15     16.05 o 
  -6   5   6     1656.23     1729.93     44.51 o 
  -5   5   6    11867.01    12300.39    237.13 o 
  -4   5   6     1467.35     1277.70     31.45 o 
  -3   5   6      180.96      304.89     12.89 o 
  -2   5   6     1372.41     1384.22     31.85 o 
  -1   5   6       68.23       45.37     11.38 o 
   0   5   6      264.29      176.91     12.99 o 
   1   5   6     2563.67     2911.60     50.25 o 
   2   5   6     5321.01     5378.14     98.20 o 
   3   5   6     8478.73     9026.38    110.15 o 
   4   5   6     6436.60     6746.49    126.66 o 
   5   5   6        2.37        3.06     14.52 o 
   6   5   6      944.58      949.51     44.06 o 
   7   5   6     1555.01     1572.37     59.52 o 
   8   5   6      157.10      196.14     40.75 o 
   9   5   6      354.35      417.15     46.23 o 
  10   5   6     5627.57     5841.73    152.08 o 
  11   5   6      259.85      265.99     37.59 o 
  12   5   6        4.37        0.53     12.36 o 
  13   5   6      195.48      166.55     44.30 o 
  14   5   6      103.52      103.97     36.06 o 
  15   5   6       17.49       17.33     22.56 o 
 -17   6   6      103.01       78.31     39.61 o 
 -16   6   6      875.56      886.11     62.62 o 
 -15   6   6     1156.15     1104.56     52.77 o 
 -14   6   6        4.44       12.83     17.02 o 
 -13   6   6      714.37      696.90     44.48 o 
 -12   6   6       80.80       88.04     27.30 o 
 -11   6   6      305.62      316.00     35.70 o 
 -10   6   6        5.83       17.75      9.48 o 
  -9   6   6     2829.37     2786.45     61.00 o 
  -8   6   6     3204.18     3206.17     72.47 o 
  -7   6   6       49.66       42.73     12.20 o 
  -6   6   6      570.41      507.01     18.77 o 
  -5   6   6      938.33     1063.43     36.90 o 
  -4   6   6      396.83      353.38     16.58 o 
  -3   6   6     5998.83     6056.83     95.84 o 
  -2   6   6     3524.57     3682.63     63.82 o 
  -1   6   6     7308.95     7789.10    256.86 o 
   0   6   6    17131.26    17382.84    443.91 o 
   1   6   6     1322.89     1274.91     32.19 o 
   2   6   6     4630.91     4754.48     75.92 o 
   3   6   6     4930.97     4767.41     94.82 o 
   4   6   6      238.75      292.02     28.36 o 
   5   6   6     8962.19     9447.03    148.38 o 
   6   6   6      181.74      266.00     51.83 o 
   7   6   6     1896.02     1860.85     67.93 o 
   8   6   6     2806.19     2823.61     87.73 o 
   9   6   6       16.25       22.06     14.51 o 
  10   6   6     1174.67     1184.13     62.32 o 
  11   6   6      392.11      426.66     82.70 o 
  12   6   6      258.60      243.28     61.78 o 
  13   6   6      147.21       83.94     41.29 o 
  14   6   6     1044.11     1063.62     58.80 o 
  15   6   6      196.32      166.93     59.56 o 
 -16   7   6      725.55      741.50    105.08 o 
 -15   7   6      873.25      768.37     69.98 o 
 -14   7   6      413.49      395.21     76.31 o 
 -13   7   6       12.10       20.36     17.80 o 
 -12   7   6     2058.87     1960.30     68.14 o 
 -11   7   6     3937.84     3969.69     95.37 o 
 -10   7   6     2547.69     2503.38     82.29 o 
  -9   7   6     1644.06     1687.46     57.15 o 
  -8   7   6     9745.19     9470.64    183.25 o 
  -7   7   6     1674.76     1682.22     49.90 o 
  -6   7   6      199.82      206.61     21.56 o 
  -5   7   6      240.11      259.83     15.24 o 
  -4   7   6    12963.16    12853.61    259.67 o 
  -3   7   6     2406.59     2397.15     53.25 o 
  -2   7   6      185.54      128.05     27.24 o 
  -1   7   6     4287.73     4569.70    115.49 o 
   0   7   6    14862.85    15845.26    194.14 o 
   1   7   6      888.04      886.37     33.18 o 
   2   7   6     1200.14     1107.47     39.36 o 
   3   7   6      152.54      184.70     44.14 o 
   4   7   6    12169.76    12505.03    185.44 o 
   5   7   6      159.64      170.78     36.70 o 
   6   7   6      603.85      599.56     42.05 o 
   7   7   6     1178.17     1176.65     42.53 o 
   8   7   6      204.28      261.47     51.78 o 
   9   7   6      213.81      215.66     49.50 o 
  10   7   6      561.74      494.70     51.30 o 
  11   7   6      581.37      559.54     57.73 o 
  12   7   6     1451.52     1532.56     66.36 o 
  13   7   6      628.59      584.10     54.66 o 
  14   7   6     1284.96     1239.81     66.89 o 
  15   7   6     1214.87     1083.71     86.13 o 
 -16   8   6       55.13       39.22     18.08 o 
 -15   8   6      953.87      871.02     68.86 o 
 -14   8   6     1230.11     1173.83     67.90 o 
 -13   8   6      507.41      519.23     43.74 o 
 -12   8   6      527.95      516.39     33.13 o 
 -11   8   6     3012.18     3119.74     90.44 o 
 -10   8   6     1597.97     1685.12     56.01 o 
  -9   8   6     2403.63     2413.98     70.78 o 
  -8   8   6       31.66       40.26     14.32 o 
  -7   8   6     1641.58     1574.42     44.47 o 
  -6   8   6      767.25      768.16     28.62 o 
  -5   8   6     4840.78     4647.90     81.63 o 
  -4   8   6      394.16      341.78     19.84 o 
  -3   8   6    11913.70    11670.78    164.72 o 
  -2   8   6    17023.84    17369.04    315.53 o 
  -1   8   6     3505.69     3413.95     89.13 o 
   0   8   6      265.96      237.11     28.82 o 
   1   8   6     6912.03     7010.31    109.03 o 
   2   8   6     4515.49     4794.93     83.60 o 
   3   8   6     3733.91     4072.31    109.71 o 
   4   8   6     6817.38     6902.24    134.63 o 
   5   8   6     2680.73     2700.20     68.66 o 
   6   8   6     5907.21     6145.45     96.52 o 
   7   8   6      804.49      769.25     33.24 o 
   8   8   6      123.00      125.32     29.73 o 
   9   8   6      246.05      239.71     33.03 o 
  10   8   6     1010.97      936.32     44.74 o 
  11   8   6       90.67      108.28     34.81 o 
  12   8   6       27.37       22.39     16.93 o 
  13   8   6        0.32        8.59     23.12 o 
  14   8   6     1412.32     1421.13    101.11 o 
 -15   9   6       17.39       30.16     26.29 o 
 -14   9   6        0.27        8.23     19.44 o 
 -13   9   6      922.80     1046.56     61.55 o 
 -12   9   6      174.05      130.79     38.11 o 
 -11   9   6      410.39      389.80     31.13 o 
 -10   9   6     3054.35     2975.49     87.32 o 
  -9   9   6     4001.53     4025.30     89.86 o 
  -8   9   6      119.19       95.63     25.63 o 
  -7   9   6      546.87      556.45     20.28 o 
  -6   9   6      402.18      348.61     18.66 o 
  -5   9   6      110.26      108.75     30.71 o 
  -4   9   6      443.87      463.51     23.26 o 
  -3   9   6        1.50        4.19      8.25 o 
  -2   9   6      683.41      681.80     26.80 o 
  -1   9   6      849.46      927.16     45.84 o 
   0   9   6     2398.05     2149.25     78.15 o 
   1   9   6      494.32      461.80     26.98 o 
   2   9   6     1839.30     1716.96     56.57 o 
   3   9   6     1162.04     1143.78     48.36 o 
   4   9   6      407.10      371.57     42.63 o 
   5   9   6        7.79        7.86     13.21 o 
   6   9   6      258.22      257.83     49.39 o 
   7   9   6     1027.34     1023.72     44.40 o 
   8   9   6      381.99      367.25     45.05 o 
   9   9   6      187.82      195.19     49.54 o 
  10   9   6      668.95      656.29     41.59 o 
  11   9   6     1730.89     1701.70     70.25 o 
  12   9   6     2362.53     2344.38    102.31 o 
  13   9   6     1275.99     1369.51     83.26 o 
  14   9   6      134.45      128.14     62.16 o 
 -15  10   6      101.01       91.14     49.67 o 
 -14  10   6       69.32       67.19     28.98 o 
 -13  10   6      708.72      726.77     69.91 o 
 -12  10   6      145.64      169.48     60.84 o 
 -11  10   6     1897.95     2245.79     86.15 o 
 -10  10   6      405.22      357.56     34.42 o 
  -9  10   6       72.61       78.95     23.45 o 
  -8  10   6     7939.99     8098.46    156.88 o 
  -7  10   6      259.43      251.84     34.94 o 
  -6  10   6     4734.57     4757.43    123.97 o 
  -5  10   6      641.11      591.54     21.93 o 
  -4  10   6     2590.69     2606.68     97.05 o 
  -3  10   6     1840.78     1904.84     48.07 o 
  -2  10   6      781.68      790.81     32.70 o 
  -1  10   6     3386.38     3435.84    118.12 o 
   0  10   6     1323.77     1276.43     51.72 o 
   1  10   6     1894.22     2016.07     53.84 o 
   2  10   6        4.29       17.02      9.12 o 
   3  10   6      706.24      677.28     25.90 o 
   4  10   6     4021.60     4102.50    108.39 o 
   5  10   6      336.03      327.93     25.45 o 
   6  10   6      126.74      157.68     39.90 o 
   7  10   6     2429.09     2480.36     68.21 o 
   8  10   6        3.36       10.44     11.16 o 
   9  10   6        2.74        4.63     13.17 o 
  10  10   6      872.20      821.22     47.34 o 
  11  10   6     3322.96     3332.17    126.12 o 
  12  10   6     2239.08     2111.74    118.70 o 
  13  10   6      198.49      133.31     52.26 o 
 -14  11   6      400.17      378.73    148.29 o 
 -13  11   6     1107.82     1202.13     76.21 o 
 -12  11   6       97.33      118.47     44.10 o 
 -11  11   6        7.95       17.95     19.20 o 
 -10  11   6      900.72      877.43     36.04 o 
  -9  11   6     1293.09     1328.54     48.82 o 
  -8  11   6     4247.09     4350.25    132.00 o 
  -7  11   6       76.70       67.53     23.77 o 
  -6  11   6      103.48       96.50     16.59 o 
  -5  11   6     5792.38     5544.40    218.30 o 
  -4  11   6       46.08       42.68     14.58 o 
  -3  11   6     1322.01     1328.26     41.03 o 
  -2  11   6     1235.39     1181.14     43.36 o 
  -1  11   6     3571.83     3698.94     76.26 o 
   0  11   6     5561.35     5338.29    244.24 o 
   1  11   6       13.71       33.73     17.54 o 
   2  11   6      637.32      665.63     27.42 o 
   3  11   6       14.85       19.14      9.85 o 
   4  11   6        2.48       14.97     12.76 o 
   5  11   6        2.41       12.32      6.89 o 
   6  11   6     2289.89     2254.55     65.65 o 
   7  11   6     2717.47     2635.46     84.56 o 
   8  11   6      282.27      306.86     70.00 o 
   9  11   6     1259.52     1231.69     51.66 o 
  10  11   6       78.69       57.67     21.62 o 
  11  11   6      155.86      135.28     39.20 o 
  12  11   6      908.50      826.34    115.60 o 
  13  11   6      979.00     1092.43     86.07 o 
 -14  12   6       50.08       36.26     24.31 o 
 -13  12   6      339.73      328.30    124.40 o 
 -12  12   6     2100.41     2194.66     94.75 o 
 -11  12   6        3.09        9.53     14.16 o 
 -10  12   6      706.17      736.81     44.15 o 
  -9  12   6      649.12      646.32     39.00 o 
  -8  12   6     2593.29     2576.10     77.20 o 
  -7  12   6     5197.92     5100.13    193.17 o 
  -6  12   6      984.06      966.07     54.95 o 
  -5  12   6     1306.62     1383.05     59.58 o 
  -4  12   6      223.29      216.98     36.19 o 
  -3  12   6      150.08      179.96     41.02 o 
  -2  12   6      360.81      384.64     25.97 o 
  -1  12   6       45.23       40.97     18.48 o 
   0  12   6       14.88       18.39      9.20 o 
   1  12   6     3680.27     3765.54     95.41 o 
   2  12   6       96.16      134.05     22.56 o 
   3  12   6     2005.28     2230.57     73.28 o 
   4  12   6      800.32      827.89     36.01 o 
   5  12   6        8.24       16.56     14.35 o 
   6  12   6        3.33       -3.13     16.66 o 
   7  12   6     3242.17     3185.89    104.04 o 
   8  12   6      192.43      119.02     32.92 o 
   9  12   6     3098.48     3070.22    100.77 o 
  10  12   6     2285.44     2468.38     77.16 o 
  11  12   6     2632.71     2523.87     95.94 o 
  12  12   6      137.02       96.11     45.06 o 
 -13  13   6       53.51       48.13     22.44 o 
 -12  13   6      442.56      485.15     51.20 o 
 -11  13   6      167.25      167.04     58.51 o 
 -10  13   6      150.06      102.54     32.50 o 
  -9  13   6      135.00      143.99     49.25 o 
  -8  13   6     1920.65     1911.74     86.68 o 
  -7  13   6       12.39       27.83     27.19 o 
  -6  13   6       94.64      111.32     43.05 o 
  -5  13   6       20.71       26.35     16.05 o 
  -4  13   6     5091.75     5348.65    171.90 o 
  -3  13   6     3921.51     3831.55    130.44 o 
  -2  13   6      665.85      624.00     28.13 o 
  -1  13   6     1463.67     1466.79     45.75 o 
   0  13   6     3734.17     3815.84    104.65 o 
   1  13   6       54.24       46.39     20.71 o 
   2  13   6       21.49       33.40     15.22 o 
   3  13   6       64.64       49.60     19.06 o 
   4  13   6      146.92      175.83     49.38 o 
   5  13   6      201.68      194.95     45.61 o 
   6  13   6       89.76       85.05     32.77 o 
   7  13   6      430.70      385.67     83.39 o 
   8  13   6     4329.44     4774.45    126.02 o 
   9  13   6       27.15       32.15     22.74 o 
  10  13   6      712.88      644.03     52.55 o 
  11  13   6      486.34      291.52     91.83 o 
 -12  14   6      202.93      164.98     77.34 o 
 -11  14   6       74.65       77.26     33.08 o 
 -10  14   6     1063.19     1004.22     51.16 o 
  -9  14   6      107.63      105.12     47.81 o 
  -8  14   6       61.99       42.63     23.56 o 
  -7  14   6     2844.76     2841.39    111.76 o 
  -6  14   6     5268.63     5616.99    193.97 o 
  -5  14   6     3332.17     3413.93    119.37 o 
  -4  14   6      142.89      121.72     44.55 o 
  -3  14   6      203.53      219.97     74.26 o 
  -2  14   6       43.25       48.15     21.96 o 
  -1  14   6      106.53      106.33     37.49 o 
   0  14   6      396.39      365.64     26.64 o 
   1  14   6     1233.00     1295.05     67.96 o 
   2  14   6     5443.97     5474.06    177.89 o 
   3  14   6      261.44      250.98     80.78 o 
   4  14   6      863.21      857.85     54.26 o 
   5  14   6     1662.75     1600.16     81.82 o 
   6  14   6       42.17       31.82     14.82 o 
   7  14   6        1.10        9.80     21.17 o 
   8  14   6      838.20      788.61     67.90 o 
   9  14   6      477.50      552.54     68.41 o 
  10  14   6      303.74      338.96    102.56 o 
 -11  15   6       34.02       29.85     24.32 o 
 -10  15   6      310.40      271.70    105.21 o 
  -9  15   6       32.99       36.12     14.76 o 
  -8  15   6      872.37      932.47     60.33 o 
  -7  15   6      215.49      192.11     59.84 o 
  -6  15   6      210.96      167.75     80.90 o 
  -5  15   6     3894.16     3885.74    135.54 o 
  -4  15   6       17.00        4.58     24.11 o 
  -3  15   6     1167.65     1211.19     56.70 o 
  -2  15   6      620.02      583.99     39.06 o 
  -1  15   6      845.22      784.44     75.55 o 
   0  15   6     1079.36     1031.55    231.35 o 
   1  15   6        5.34        7.52     11.28 o 
   2  15   6      201.98      190.21     67.67 o 
   3  15   6     1134.91     1149.30     69.16 o 
   4  15   6       19.73       28.11     21.01 o 
   5  15   6     1403.95     1521.08     87.57 o 
   6  15   6      998.70     1098.89     63.11 o 
   7  15   6     1170.74     1340.15     87.09 o 
   8  15   6      309.70      301.79     75.79 o 
   9  15   6       30.71       32.69     19.68 o 
 -10  16   6       89.72       79.13     55.56 o 
  -9  16   6      465.67      433.06     59.28 o 
  -8  16   6      901.89      879.27     56.32 o 
  -7  16   6      917.33      919.00     55.82 o 
  -6  16   6       24.66       23.84     19.09 o 
  -5  16   6      387.22      376.40     42.76 o 
  -4  16   6     3987.63     3727.10    161.18 o 
  -3  16   6     1043.52      963.36     69.51 o 
  -2  16   6       13.00       29.70     28.80 o 
  -1  16   6     4250.76     4264.62    192.68 o 
   0  16   6     3830.11     3796.14    183.62 o 
   1  16   6       46.74       44.41     39.52 o 
   2  16   6      187.06      161.23     69.90 o 
   3  16   6        9.97       19.07     28.53 o 
   4  16   6       20.00       21.19     19.54 o 
   5  16   6      399.73      372.74    125.23 o 
   6  16   6     1740.24     1746.86     83.50 o 
   7  16   6     1969.40     2003.47    105.46 o 
   8  16   6     3127.55     3274.43    122.66 o 
  -8  17   6      999.51     1037.20     73.31 o 
  -7  17   6        2.76       17.69     26.14 o 
  -6  17   6        0.13       17.42     23.39 o 
  -5  17   6      126.31      130.77     60.00 o 
  -4  17   6      928.68      909.02     79.56 o 
  -3  17   6      135.70      139.07     66.90 o 
  -2  17   6      648.48      605.36     63.66 o 
  -1  17   6      168.98      155.74     94.30 o 
   0  17   6        5.48       35.66     26.44 o 
   1  17   6       41.72       70.64     37.55 o 
   2  17   6      608.43      578.17     87.74 o 
   3  17   6     1014.14      982.44     80.11 o 
   4  17   6      444.89      477.68    190.27 o 
   5  17   6      377.81      355.72    165.49 o 
   6  17   6      467.82      379.67    172.39 o 
   7  17   6      378.50      329.27    126.34 o 
  -6  18   6      470.28      454.16     81.96 o 
  -5  18   6      253.81      251.07    158.14 o 
  -4  18   6        8.53       35.51     36.73 o 
  -3  18   6       10.66       36.49     43.07 o 
  -2  18   6      852.78      815.72     74.95 o 
  -1  18   6     1231.56     1166.42     94.70 o 
   0  18   6      141.20      130.97     86.12 o 
   1  18   6      418.15      436.15    165.37 o 
   2  18   6     3988.79     4136.37    241.02 o 
   3  18   6      170.21      163.33     92.57 o 
   4  18   6      247.11      217.09    154.35 o 
   5  18   6      170.62      142.06     83.03 o 
  -3  19   6      386.14      326.02    172.02 o 
  -2  19   6        3.23       19.26     35.29 o 
  -1  19   6      311.22      276.62    163.59 o 
   0  19   6      244.52      190.75    129.18 o 
   1  19   6      193.54      193.57     73.22 o 
 -17   0   7      353.27      297.47    182.24 o 
 -15   0   7      192.08      236.54     71.65 o 
 -13   0   7      355.43      297.36    101.67 o 
 -11   0   7     4032.93     4246.77    157.13 o 
  -9   0   7    20696.68    20309.98    679.56 o 
  -7   0   7      575.86      624.26     26.17 o 
  -5   0   7      494.68      592.37     21.40 o 
  -3   0   7    37721.52    36658.78    326.90 o 
  -1   0   7    50113.89    49741.95    787.87 o 
   1   0   7     7074.06     8082.10    233.52 o 
   3   0   7     1230.90     1199.62     47.27 o 
   5   0   7     3870.89     3879.47    143.78 o 
   7   0   7     7726.72     8180.47    265.92 o 
   9   0   7     1144.86     1183.65     75.50 o 
  11   0   7       67.14       47.79     27.91 o 
  13   0   7     2017.83     1854.64    112.21 o 
  15   0   7     2941.08     2742.13    186.37 o 
 -17   1   7       19.15       18.26     16.82 o 
 -16   1   7     1680.08     1648.49     71.81 o 
 -15   1   7     3334.28     3473.07    113.29 o 
 -14   1   7      789.39      884.59     51.89 o 
 -13   1   7     2646.44     2711.46    108.82 o 
 -12   1   7       74.00       83.75     25.89 o 
 -11   1   7      397.29      348.97     22.26 o 
 -10   1   7       56.44       61.92      9.96 o 
  -9   1   7       95.99       93.40      9.30 o 
  -8   1   7       45.90       46.06     10.61 o 
  -7   1   7      522.26      499.16     14.14 o 
  -6   1   7     2654.26     2798.38     46.43 o 
  -5   1   7     4956.89     5218.22     77.64 o 
  -4   1   7     9121.45     9616.68    116.25 o 
  -3   1   7     2469.06     2703.68     80.19 o 
  -2   1   7     2033.34     2371.17    122.32 o 
  -1   1   7        2.14       10.65      5.43 o 
   0   1   7     2190.41     1958.01     40.49 o 
   1   1   7    13712.54    13939.95    136.60 o 
   2   1   7       77.83       82.91     23.76 o 
   3   1   7     3594.45     3690.14     74.52 o 
   4   1   7     8206.57     8332.62    266.44 o 
   5   1   7      124.77      140.29     34.17 o 
   6   1   7     3775.26     3927.50    118.12 o 
   7   1   7      987.26     1026.66     52.47 o 
   8   1   7       29.56       42.30     15.13 o 
   9   1   7       13.69       16.38     14.66 o 
  10   1   7     2199.86     2168.40     71.52 o 
  11   1   7     5049.43     4967.28    153.14 o 
  12   1   7     2463.29     1963.92    364.49 o 
  13   1   7      190.88      190.42     60.59 o 
  14   1   7      412.37      137.06    125.44 o 
  15   1   7      483.55      467.75     80.22 o 
 -17   2   7      153.86      128.41     60.68 o 
 -16   2   7        2.03        8.51     14.10 o 
 -15   2   7     4447.27     4407.07    127.01 o 
 -14   2   7        1.67        4.87     19.99 o 
 -13   2   7      283.22      308.68     99.54 o 
 -12   2   7       53.44       68.22     22.09 o 
 -11   2   7      201.35      174.90     17.08 o 
 -10   2   7     2052.53     2065.38     48.20 o 
  -9   2   7     1286.75     1283.09     35.90 o 
  -8   2   7      664.77      626.01     17.94 o 
  -7   2   7     7452.95     7517.83     94.48 o 
  -6   2   7      877.65      958.00     30.67 o 
  -5   2   7      286.77      439.95     14.53 o 
  -4   2   7     8714.04     8544.61    190.51 o 
  -3   2   7        2.38        5.11      5.97 o 
  -2   2   7    15997.00    15926.17    186.50 o 
  -1   2   7      338.14      399.32     15.11 o 
   0   2   7      503.75      522.10     17.63 o 
   1   2   7     3719.64     3807.15     74.98 o 
   2   2   7      645.08      664.02     24.90 o 
   3   2   7     5603.51     5578.95     90.90 o 
   4   2   7      462.00      392.08     73.91 o 
   5   2   7     7160.75     7435.91    193.08 o 
   6   2   7      363.40      362.80     32.28 o 
   7   2   7     3120.48     3054.18     84.22 o 
   8   2   7      187.38      222.73     48.90 o 
   9   2   7      260.06      278.89     36.99 o 
  10   2   7       64.97       85.01     23.29 o 
  11   2   7     1864.00     1862.09     76.01 o 
  12   2   7      366.60      375.05     43.87 o 
  13   2   7      541.78      503.20     44.94 o 
  14   2   7     1434.18     1499.42    119.91 o 
  15   2   7     2911.94     2855.24    129.91 o 
 -17   3   7      750.18      789.96     53.06 o 
 -16   3   7      507.02      508.76     49.16 o 
 -15   3   7      347.74      309.56     85.77 o 
 -14   3   7     1376.08     1440.56     62.03 o 
 -13   3   7     3957.68     4106.61    116.92 o 
 -12   3   7     4389.24     4642.69    125.96 o 
 -11   3   7      418.28      408.47     25.50 o 
 -10   3   7     1281.21     1170.93     28.45 o 
  -9   3   7      581.54      569.19     21.08 o 
  -8   3   7     1235.10     1212.35     42.26 o 
  -7   3   7      521.45      457.71     15.94 o 
  -6   3   7     1629.13     1688.71     42.85 o 
  -5   3   7      806.35      861.23     26.40 o 
  -4   3   7     3081.60     3111.76     52.34 o 
  -3   3   7     3587.29     3599.66     73.94 o 
  -2   3   7       16.44       12.80      6.52 o 
  -1   3   7      287.38      334.55     15.10 o 
   0   3   7     6507.89     6111.00    105.20 o 
   1   3   7     7937.18     8298.80    124.78 o 
   2   3   7    10673.00    11078.11    135.29 o 
   3   3   7      228.97      265.42     17.59 o 
   4   3   7     2639.84     2773.13     68.57 o 
   5   3   7     1834.37     1705.73     73.57 o 
   6   3   7     3971.31     4163.19    145.38 o 
   7   3   7      906.41      918.30     41.17 o 
   8   3   7     1460.13     1472.00     57.75 o 
   9   3   7     2974.11     3093.08     93.88 o 
  10   3   7     1718.96     1803.59     64.78 o 
  11   3   7       24.35       21.34     11.09 o 
  12   3   7      669.20      630.30     82.32 o 
  13   3   7       40.93       38.15     16.88 o 
  14   3   7      774.16      758.52     74.87 o 
  15   3   7       34.02       26.12     25.41 o 
 -17   4   7        0.95       10.58     16.92 o 
 -16   4   7      647.23      632.00     61.17 o 
 -15   4   7      724.03      808.82     61.13 o 
 -14   4   7     1192.49     1234.01     60.72 o 
 -13   4   7      104.82       92.94     24.17 o 
 -12   4   7        2.75        7.97      7.80 o 
 -11   4   7       28.58       46.16     15.93 o 
 -10   4   7      968.44      976.22     31.90 o 
  -9   4   7     4741.93     4272.03    187.96 o 
  -8   4   7     6614.76     6616.53    101.69 o 
  -7   4   7     2730.19     2832.91     69.32 o 
  -6   4   7     9330.64     9208.26    194.66 o 
  -5   4   7       46.04       54.84     13.31 o 
  -4   4   7     2448.62     2234.04     43.63 o 
  -3   4   7     1498.37     1398.69     36.57 o 
  -2   4   7     1317.33     1236.33     33.39 o 
  -1   4   7     1049.52     1097.19     30.96 o 
   0   4   7    13653.13    14417.88    168.72 o 
   1   4   7        6.23       10.11      5.77 o 
   2   4   7     5503.31     5414.92     93.12 o 
   3   4   7     4919.58     4913.49     76.07 o 
   4   4   7     4196.36     4207.51     94.11 o 
   5   4   7      712.98      796.35     32.37 o 
   6   4   7      152.76      147.46     36.90 o 
   7   4   7      310.88      329.06     39.05 o 
   8   4   7        0.80       16.02     10.66 o 
   9   4   7     1000.20      992.71     55.25 o 
  10   4   7     2956.83     3107.48     95.17 o 
  11   4   7     1718.75     1700.38     70.25 o 
  12   4   7      825.94      869.69     52.35 o 
  13   4   7      220.31      202.93     71.73 o 
  14   4   7     1092.26     1067.04     70.11 o 
  15   4   7      434.10      401.03     65.65 o 
 -17   5   7      220.37      171.44     79.11 o 
 -16   5   7       62.58       58.66     35.52 o 
 -15   5   7       48.83       45.73     21.43 o 
 -14   5   7      230.99      218.50     58.53 o 
 -13   5   7       18.64       24.73     13.57 o 
 -12   5   7     1056.47     1008.14     45.99 o 
 -11   5   7      264.56      234.88     28.91 o 
 -10   5   7      607.90      594.60     28.17 o 
  -9   5   7      333.70      287.22     17.18 o 
  -8   5   7     6400.59     6386.87    164.81 o 
  -7   5   7     4012.91     3857.00     90.35 o 
  -6   5   7       69.25       67.65     16.14 o 
  -5   5   7      153.67      145.24     18.76 o 
  -4   5   7     7673.63     7551.95    275.50 o 
  -3   5   7      469.89      447.21     18.05 o 
  -2   5   7       18.35       29.65      8.46 o 
  -1   5   7     1322.56     1154.03     34.56 o 
   0   5   7     2089.05     1944.62     48.63 o 
   1   5   7     1860.58     1838.66     35.48 o 
   2   5   7      209.54      217.19     35.95 o 
   3   5   7     8013.55     7977.15    126.03 o 
   4   5   7     4772.34     5115.11    146.37 o 
   5   5   7      544.71      565.90     28.67 o 
   6   5   7       37.68       43.40     13.13 o 
   7   5   7     1158.19     1138.61     42.92 o 
   8   5   7     5895.12     6143.04    139.70 o 
   9   5   7     1723.43     1670.87     56.15 o 
  10   5   7     2128.71     2144.91     95.77 o 
  11   5   7     1697.96     1686.96     69.28 o 
  12   5   7       77.86       76.80     23.51 o 
  13   5   7       43.23       53.63     25.76 o 
  14   5   7        3.98       11.00     16.91 o 
  15   5   7     1487.22     1500.80     84.52 o 
 -16   6   7      755.16      763.81     46.94 o 
 -15   6   7     2954.19     3062.71    119.66 o 
 -14   6   7       65.80       68.93     20.27 o 
 -13   6   7     1484.32     1482.24     55.62 o 
 -12   6   7     1780.84     1814.46     65.09 o 
 -11   6   7      964.78      913.57     36.17 o 
 -10   6   7     3542.91     3542.88     78.31 o 
  -9   6   7       47.92       57.51     17.22 o 
  -8   6   7     3964.92     3782.21    150.11 o 
  -7   6   7     9135.52     9125.54    149.39 o 
  -6   6   7      325.94      291.32     22.98 o 
  -5   6   7    10624.02    10288.46    166.79 o 
  -4   6   7       17.40       38.02     11.04 o 
  -3   6   7     2687.74     2647.76     86.62 o 
  -2   6   7     1440.03     1351.80     49.35 o 
  -1   6   7      385.53      344.53     20.21 o 
   0   6   7     1431.43     1403.75     46.29 o 
   1   6   7     2589.84     2360.34     52.48 o 
   2   6   7       12.34       26.94     10.11 o 
   3   6   7    11692.35    11782.21    172.94 o 
   4   6   7    12786.68    13221.92    175.58 o 
   5   6   7      271.64      258.77     60.66 o 
   6   6   7     2075.64     2079.62     67.97 o 
   7   6   7      879.12      893.02     41.29 o 
   8   6   7       87.08      108.33     26.14 o 
   9   6   7      182.56      126.61     35.63 o 
  10   6   7      336.99      334.56     41.77 o 
  11   6   7     2831.57     2858.73    109.37 o 
  12   6   7       46.05       38.17     18.21 o 
  13   6   7        2.86        9.70     20.06 o 
  14   6   7      405.14      391.66    149.61 o 
 -16   7   7       52.59       45.21     23.89 o 
 -15   7   7      176.77      160.02     62.39 o 
 -14   7   7      406.45      376.44     98.76 o 
 -13   7   7      389.57      347.36    108.06 o 
 -12   7   7      715.98      665.06     33.89 o 
 -11   7   7      670.05      753.16     33.26 o 
 -10   7   7      448.55      451.40     34.75 o 
  -9   7   7     6586.63     6923.81    145.08 o 
  -8   7   7      265.63      265.43     28.40 o 
  -7   7   7      283.07      270.51     25.22 o 
  -6   7   7     2076.46     2024.09     46.56 o 
  -5   7   7        5.62       10.54      6.19 o 
  -4   7   7     2184.56     2046.34     49.82 o 
  -3   7   7      861.95      778.85     26.44 o 
  -2   7   7     1660.30     1507.73     57.15 o 
  -1   7   7     5699.84     5630.83     79.69 o 
   0   7   7     7964.24     7592.94    207.53 o 
   1   7   7      616.50      587.11     25.02 o 
   2   7   7     1736.20     1662.44     65.27 o 
   3   7   7     2875.04     3176.38     86.16 o 
   4   7   7      152.98      167.72     38.83 o 
   5   7   7     3868.42     3971.33     72.26 o 
   6   7   7       14.65       20.36     10.57 o 
   7   7   7     6037.45     6542.81    150.75 o 
   8   7   7      393.60      380.43     39.59 o 
   9   7   7      322.27      350.48     39.69 o 
  10   7   7      360.23      389.72     96.74 o 
  11   7   7     1132.12     1134.51     49.07 o 
  12   7   7        1.99       15.11     12.14 o 
  13   7   7      133.92      150.31     50.75 o 
  14   7   7      183.71      138.44     60.49 o 
 -16   8   7        4.10        0.93     25.38 o 
 -15   8   7        0.53        4.78     29.32 o 
 -14   8   7       15.65       25.74     22.72 o 
 -13   8   7      723.34      717.15     45.29 o 
 -12   8   7     1201.18     1090.86     39.61 o 
 -11   8   7     7245.54     7610.00    168.80 o 
 -10   8   7      276.83      255.64     33.29 o 
  -9   8   7     1521.43     1564.08     55.74 o 
  -8   8   7      249.23      240.93     34.71 o 
  -7   8   7      366.72      326.10     22.99 o 
  -6   8   7      530.73      540.96     32.88 o 
  -5   8   7      236.27      247.23     30.67 o 
  -4   8   7      718.76      745.46     36.05 o 
  -3   8   7     1150.46     1044.64     45.84 o 
  -2   8   7     1538.73     1539.63     69.73 o 
  -1   8   7     4181.78     4361.29     83.23 o 
   0   8   7      356.18      345.01     25.33 o 
   1   8   7     2905.70     2777.16     78.82 o 
   2   8   7     1688.81     1605.35     53.41 o 
   3   8   7      631.39      650.50     33.49 o 
   4   8   7      285.72      292.44     32.71 o 
   5   8   7     5000.10     5015.51     83.85 o 
   6   8   7        3.33       18.40     15.08 o 
   7   8   7     5538.91     5992.76    124.82 o 
   8   8   7     1746.05     1817.25     61.79 o 
   9   8   7     2405.05     2296.08     79.47 o 
  10   8   7       17.11       16.73     14.38 o 
  11   8   7     2102.17     2014.73     67.88 o 
  12   8   7      234.72      222.73     66.70 o 
  13   8   7       31.95       27.63     18.41 o 
  14   8   7      276.46      215.63    100.43 o 
 -15   9   7     1544.13     1290.90    174.05 o 
 -14   9   7      843.78      817.17     60.25 o 
 -13   9   7       94.28      113.92     44.90 o 
 -12   9   7     1344.91     1391.61     61.44 o 
 -11   9   7      176.74      164.29     28.24 o 
 -10   9   7      931.15      908.17     36.28 o 
  -9   9   7     6441.37     6266.74    121.40 o 
  -8   9   7     2449.74     2527.36     71.89 o 
  -7   9   7        8.72       22.17     11.18 o 
  -6   9   7        3.36       18.25      9.91 o 
  -5   9   7      390.58      357.01     41.93 o 
  -4   9   7    12145.93    12732.30    233.20 o 
  -3   9   7     1475.97     1403.11     58.59 o 
  -2   9   7     5088.93     5279.21    157.52 o 
  -1   9   7      239.28      211.68     32.87 o 
   0   9   7     3049.17     3155.50     93.49 o 
   1   9   7     1526.50     1500.26     51.17 o 
   2   9   7      308.98      314.23     26.50 o 
   3   9   7     1155.53     1128.53     35.77 o 
   4   9   7     9609.29     9982.05    201.34 o 
   5   9   7     5377.62     5616.90    125.54 o 
   6   9   7     4862.92     4985.10    104.62 o 
   7   9   7      867.20      853.02     45.01 o 
   8   9   7      908.06      865.78     37.23 o 
   9   9   7     1949.23     2077.06     74.54 o 
  10   9   7      109.98       91.92     28.35 o 
  11   9   7      695.40      662.49     49.01 o 
  12   9   7     1964.20     1979.41     97.46 o 
  13   9   7     2401.72     2372.04    130.47 o 
 -15  10   7        1.36       12.03     30.14 o 
 -14  10   7      195.64      157.22     67.24 o 
 -13  10   7       30.25       75.26     34.20 o 
 -12  10   7     2886.03     2957.48     93.05 o 
 -11  10   7     1481.93     1474.10     71.04 o 
 -10  10   7     2125.82     2185.15     74.98 o 
  -9  10   7     2984.27     2864.97     93.12 o 
  -8  10   7       31.07       26.87      9.28 o 
  -7  10   7        7.86        7.23      9.14 o 
  -6  10   7       20.31       16.60     11.35 o 
  -5  10   7     3324.33     3352.24     99.84 o 
  -4  10   7     1050.63     1048.26     43.40 o 
  -3  10   7     4675.04     4755.46    131.52 o 
  -2  10   7      729.17      708.80     32.17 o 
  -1  10   7     8952.17     9014.70    235.24 o 
   0  10   7      148.84      135.32     43.05 o 
   1  10   7       57.05       91.99     25.75 o 
   2  10   7       56.64       79.23     23.04 o 
   3  10   7     1605.91     1624.85     45.58 o 
   4  10   7       45.83       40.19     13.22 o 
   5  10   7       37.48       68.11     21.88 o 
   6  10   7     3690.90     3891.26     88.11 o 
   7  10   7     2281.30     2306.11     77.70 o 
   8  10   7     1745.31     1694.11     57.14 o 
   9  10   7      152.17      161.75     41.34 o 
  10  10   7     1524.84     1370.11     69.95 o 
  11  10   7        5.19       12.49     25.97 o 
  12  10   7     1280.90     1318.86     82.05 o 
  13  10   7       22.47       24.23     31.31 o 
 -14  11   7     2855.60     2978.30    154.36 o 
 -13  11   7      862.06      857.58     82.63 o 
 -12  11   7      739.99      795.62     51.54 o 
 -11  11   7     1886.22     1824.42     81.00 o 
 -10  11   7       36.59       38.21     12.04 o 
  -9  11   7       97.12       78.68     23.53 o 
  -8  11   7       51.35       56.40     17.62 o 
  -7  11   7       59.40       59.24     26.08 o 
  -6  11   7      281.13      258.32     22.52 o 
  -5  11   7       23.76       33.98     11.35 o 
  -4  11   7      418.40      370.45     27.64 o 
  -3  11   7     1149.02     1125.92     45.27 o 
  -2  11   7       23.47       23.78     13.92 o 
  -1  11   7     2019.96     1833.15     62.75 o 
   0  11   7      162.10      144.93     50.18 o 
   1  11   7      134.12      127.72     41.86 o 
   2  11   7        2.35       14.71     11.62 o 
   3  11   7      949.61     1031.61     42.81 o 
   4  11   7       33.11       31.33     10.78 o 
   5  11   7      164.80      154.35     42.61 o 
   6  11   7      482.63      426.07     33.01 o 
   7  11   7      473.37      456.62     38.91 o 
   8  11   7      516.46      547.61    103.21 o 
   9  11   7       32.12       40.50     26.88 o 
  10  11   7     2786.98     2905.44     83.66 o 
  11  11   7     1610.37     1517.48     81.17 o 
  12  11   7       73.32       90.93     33.91 o 
 -13  12   7        0.58       -0.55     20.42 o 
 -12  12   7      580.01      613.29     47.61 o 
 -11  12   7      389.59      464.03    112.53 o 
 -10  12   7      964.51     1023.25     50.20 o 
  -9  12   7       47.25       69.83     23.56 o 
  -8  12   7      119.52      140.97     40.04 o 
  -7  12   7     2385.59     2376.07    104.99 o 
  -6  12   7     4773.32     4725.11    155.45 o 
  -5  12   7      993.26     1004.89     33.45 o 
  -4  12   7     1800.22     1872.77     67.27 o 
  -3  12   7      126.52      117.51     36.66 o 
  -2  12   7      273.15      253.42     25.42 o 
  -1  12   7        6.18        9.13     10.97 o 
   0  12   7     1319.69     1350.88     54.04 o 
   1  12   7      385.04      401.88     29.30 o 
   2  12   7     4863.49     4926.65    109.81 o 
   3  12   7      159.84      177.52     41.02 o 
   4  12   7     1013.35      940.62     49.01 o 
   5  12   7       10.34       13.69      7.60 o 
   6  12   7      387.43      479.74    104.43 o 
   7  12   7     3267.45     3509.05    119.38 o 
   8  12   7      969.48     1062.91     58.37 o 
   9  12   7        7.78       22.54     16.68 o 
  10  12   7      571.11      573.02     74.45 o 
  11  12   7     1844.57     1850.30     86.44 o 
 -13  13   7     2199.03     2133.06    137.04 o 
 -12  13   7       47.72       32.92     19.63 o 
 -11  13   7      112.50       96.08     36.44 o 
 -10  13   7      649.26      650.10     54.82 o 
  -9  13   7     1996.10     1888.26     83.72 o 
  -8  13   7       31.28       42.93     27.74 o 
  -7  13   7     1937.98     1967.84     88.94 o 
  -6  13   7      184.81      188.43     63.74 o 
  -5  13   7     1800.18     1766.90     84.29 o 
  -4  13   7      134.30      139.99     52.00 o 
  -3  13   7      125.38      127.15     42.89 o 
  -2  13   7       26.36       34.08     16.80 o 
  -1  13   7      603.22      566.74     31.75 o 
   0  13   7      348.63      355.13     29.60 o 
   1  13   7     1755.20     1824.20     68.21 o 
   2  13   7        6.45       13.22     11.80 o 
   3  13   7     2408.20     2593.66     95.74 o 
   4  13   7      133.45      132.56     34.73 o 
   5  13   7      453.67      500.58     61.38 o 
   6  13   7     1195.31     1190.40     57.07 o 
   7  13   7     3949.00     4113.57    113.75 o 
   8  13   7      172.14      176.45     46.57 o 
   9  13   7     5678.51     6096.49    152.11 o 
  10  13   7      259.97      217.72     58.56 o 
  11  13   7      277.82      229.72     84.50 o 
 -12  14   7      132.20      107.13     57.05 o 
 -11  14   7      864.21      833.32     53.90 o 
 -10  14   7      273.18      233.27    117.08 o 
  -9  14   7       45.74       48.80     25.16 o 
  -8  14   7        7.89       25.01     26.54 o 
  -7  14   7     3298.07     3395.21    137.91 o 
  -6  14   7     5731.40     6055.81    196.40 o 
  -5  14   7     3509.20     3795.52    158.25 o 
  -4  14   7     2802.93     2846.78    119.65 o 
  -3  14   7      108.05      115.46     56.32 o 
  -2  14   7     1322.59     1329.01     61.27 o 
  -1  14   7       82.48       80.83     32.43 o 
   0  14   7     2112.20     2190.27     76.13 o 
   1  14   7     1615.46     1847.24     89.35 o 
   2  14   7     2041.72     2087.76    103.04 o 
   3  14   7      946.83      979.56     75.21 o 
   4  14   7      506.40      550.43     56.36 o 
   5  14   7      538.70      558.04     70.82 o 
   6  14   7       35.60       50.58     20.03 o 
   7  14   7     2628.57     2596.78     78.96 o 
   8  14   7      105.54      118.54     33.76 o 
   9  14   7      163.23      187.12     49.15 o 
  10  14   7      562.67      484.53     75.21 o 
 -11  15   7      542.95      504.49     46.49 o 
 -10  15   7      315.76      257.41     94.81 o 
  -9  15   7        5.21       12.96     19.48 o 
  -8  15   7     5005.05     5154.71    212.85 o 
  -7  15   7      944.44      981.44     57.32 o 
  -6  15   7       36.20       24.92     16.74 o 
  -5  15   7      119.58      121.15     39.64 o 
  -4  15   7     2319.78     2257.88    114.96 o 
  -3  15   7      319.58      272.59     53.03 o 
  -2  15   7      193.66      178.09     87.71 o 
  -1  15   7      248.49      219.15    109.05 o 
   0  15   7     2963.31     3063.17    158.78 o 
   1  15   7       98.26       94.40     51.56 o 
   2  15   7      119.90      104.79     35.28 o 
   3  15   7      673.03      633.12     60.35 o 
   4  15   7     1301.72     1378.13     84.19 o 
   5  15   7      200.82      219.91     61.89 o 
   6  15   7      217.41      217.47     63.02 o 
   7  15   7      581.91      634.67    141.35 o 
   8  15   7     4107.93     4105.17    148.07 o 
   9  15   7      322.17      283.30     71.12 o 
  -9  16   7       56.93       43.85     23.72 o 
  -8  16   7       41.29       39.94     28.04 o 
  -7  16   7      454.55      464.63     70.60 o 
  -6  16   7     1019.63      969.64     60.08 o 
  -5  16   7     1898.62     1920.74     78.17 o 
  -4  16   7      431.84      417.38    209.03 o 
  -3  16   7      434.59      427.71     76.03 o 
  -2  16   7       59.17       67.10     33.97 o 
  -1  16   7      340.26      304.47    124.34 o 
   0  16   7      131.79      142.43     73.91 o 
   1  16   7     1740.01     1892.91    136.14 o 
   2  16   7      894.86      925.01    105.05 o 
   3  16   7     1213.00     1251.62    118.37 o 
   4  16   7      896.15      979.41     78.75 o 
   5  16   7       62.19       62.46     24.21 o 
   6  16   7      983.92      932.35     71.73 o 
   7  16   7      829.20      700.35     63.17 o 
  -8  17   7      329.33      289.94     56.32 o 
  -7  17   7       14.46        7.95     21.10 o 
  -6  17   7      131.45      119.76     66.49 o 
  -5  17   7      684.90      750.08     67.81 o 
  -4  17   7       17.69       15.62     34.10 o 
  -3  17   7        0.55       11.44     29.78 o 
  -2  17   7      447.47      374.50    173.62 o 
  -1  17   7        7.07        0.82     37.79 o 
   0  17   7       81.47       69.47     39.79 o 
   1  17   7     1612.75     1778.81    114.68 o 
   2  17   7      135.54      111.15     75.35 o 
   3  17   7        1.01       -5.27     28.21 o 
   4  17   7     1013.24     1026.65     98.83 o 
   5  17   7      147.97      162.04     82.07 o 
   6  17   7     3707.74     3841.53    220.22 o 
  -5  18   7        3.97       11.37     23.88 o 
  -4  18   7      281.33      195.22    111.80 o 
  -3  18   7      696.22      689.52     72.38 o 
  -2  18   7      164.71      139.06    123.56 o 
  -1  18   7     1341.66     1303.39    117.43 o 
   0  18   7      879.40      954.89    130.80 o 
   1  18   7      293.04      263.28    183.55 o 
   2  18   7      766.51      790.84     79.10 o 
   3  18   7       13.90       30.37     24.28 o 
   4  18   7       19.33       36.91     43.95 o 
 -16   0   8     3315.27     3243.60    176.64 o 
 -14   0   8      467.17      478.02    151.75 o 
 -12   0   8     1921.88     1985.53    106.55 o 
 -10   0   8      585.09      590.29     29.83 o 
  -8   0   8     5052.47     5068.61    108.93 o 
  -6   0   8     5495.35     5963.10     75.70 o 
  -4   0   8     3429.43     3218.24    120.97 o 
  -2   0   8    14293.77    11796.62   2101.89 o 
   0   0   8     9834.71     9459.11   1750.29 o 
   2   0   8      302.46      343.51     32.91 o 
   4   0   8     6849.21     7187.08    194.38 o 
   6   0   8      111.70       37.98     59.64 o 
   8   0   8       66.54       71.35     37.89 o 
  10   0   8     3774.32     3913.58    219.80 o 
  12   0   8      525.73      479.23     61.39 o 
  14   0   8      251.60      230.65     96.38 o 
 -17   1   8        2.45       18.01     23.73 o 
 -16   1   8      567.12      596.49     69.56 o 
 -15   1   8      575.13      634.59     50.00 o 
 -14   1   8      200.21      173.41     59.08 o 
 -13   1   8      707.02      715.64     41.59 o 
 -12   1   8      218.22      259.24     62.73 o 
 -11   1   8     1035.88     1040.59     39.42 o 
 -10   1   8      482.57      477.00     19.45 o 
  -9   1   8     1136.00     1030.63     28.68 o 
  -8   1   8     3596.01     3610.81     61.29 o 
  -7   1   8      359.46      348.58     12.39 o 
  -6   1   8      540.70      523.51     15.52 o 
  -5   1   8     4798.08     4787.28    107.46 o 
  -4   1   8     6635.34     6482.62    104.69 o 
  -3   1   8    15941.24    16593.96    180.19 o 
  -2   1   8     7609.02     8224.76    127.38 o 
  -1   1   8      417.84      462.18     17.92 o 
   0   1   8     2976.99     2919.12     64.76 o 
   1   1   8       18.23       38.11     11.91 o 
   2   1   8     6757.98     7011.57    184.68 o 
   3   1   8     4610.89     4492.56     96.75 o 
   4   1   8     1114.29     1040.65     55.84 o 
   5   1   8      748.94      713.16     37.05 o 
   6   1   8      683.54      621.95     42.65 o 
   7   1   8      720.66      708.31     38.63 o 
   8   1   8     1115.92     1135.96     47.05 o 
   9   1   8     3406.96     3246.25     81.94 o 
  10   1   8      578.92      548.99     53.84 o 
  11   1   8     1851.72     1872.22     69.77 o 
  12   1   8       85.05       74.25     23.80 o 
  13   1   8      490.23      507.57     34.87 o 
  14   1   8     3162.69     3029.88    125.33 o 
  15   1   8      168.99       93.61     37.31 o 
 -17   2   8      342.01      281.74    105.34 o 
 -16   2   8      153.35      142.71     40.25 o 
 -15   2   8       69.12       73.43     24.28 o 
 -14   2   8     2008.83     2097.43     85.61 o 
 -13   2   8      224.06      230.79     75.22 o 
 -12   2   8      126.91      112.95     34.14 o 
 -11   2   8     4183.47     4300.16     95.98 o 
 -10   2   8     6783.37     6773.49    122.50 o 
  -9   2   8     1184.64     1130.40     29.15 o 
  -8   2   8       33.92       30.05      8.39 o 
  -7   2   8       43.79       47.90     12.09 o 
  -6   2   8     4852.41     4774.65     65.10 o 
  -5   2   8     1812.03     1823.29     49.38 o 
  -4   2   8       73.56       87.22     11.46 o 
  -3   2   8     9852.85    10188.56    122.69 o 
  -2   2   8     3205.12     3190.72     68.42 o 
  -1   2   8    11077.07    11087.24    264.41 o 
   0   2   8     4828.18     5024.81     78.50 o 
   1   2   8      179.12      185.52     15.04 o 
   2   2   8     2360.29     2299.16     52.13 o 
   3   2   8     1629.34     1625.32     61.93 o 
   4   2   8        7.02       28.21     10.48 o 
   5   2   8     1066.82     1148.76     50.96 o 
   6   2   8     1382.27     1332.51     50.89 o 
   7   2   8     1641.83     1636.82     60.88 o 
   8   2   8     2533.37     2528.11     80.17 o 
   9   2   8      192.81      220.05     43.14 o 
  10   2   8      302.53      284.33     42.43 o 
  11   2   8     3067.48     3107.14     95.30 o 
  12   2   8        9.98       16.62     15.40 o 
  13   2   8      217.67      187.82     55.58 o 
  14   2   8      236.46      108.09     67.40 o 
  15   2   8      761.66      709.33     71.28 o 
 -17   3   8      148.30      151.50     58.88 o 
 -16   3   8      125.85      111.23     37.50 o 
 -15   3   8      109.97       85.37     34.83 o 
 -14   3   8      513.95      463.01     40.93 o 
 -13   3   8      127.02      149.26     46.45 o 
 -12   3   8      612.28      613.17     35.37 o 
 -11   3   8      102.40      105.32     29.73 o 
 -10   3   8      746.97      709.91     21.36 o 
  -9   3   8      145.80      142.27     15.86 o 
  -8   3   8       48.51       42.05     11.49 o 
  -7   3   8       56.66       66.52     16.50 o 
  -6   3   8      730.58      701.64     17.62 o 
  -5   3   8        8.84       13.22      4.03 o 
  -4   3   8     4278.16     4355.56     99.00 o 
  -3   3   8      999.75     1029.12     43.10 o 
  -2   3   8    10778.85    11536.14    175.19 o 
  -1   3   8      646.74      724.32     24.35 o 
   0   3   8     1702.21     1555.65     47.93 o 
   1   3   8     2642.46     2419.99     51.52 o 
   2   3   8     1041.83      982.08     35.47 o 
   3   3   8      954.04      902.30     41.90 o 
   4   3   8     2951.51     3163.53     86.56 o 
   5   3   8      281.81      320.89     40.90 o 
   6   3   8      355.54      369.64     40.34 o 
   7   3   8        9.70       19.88     13.17 o 
   8   3   8     3657.30     3689.67     96.37 o 
   9   3   8      740.35      797.76     44.56 o 
  10   3   8     2075.99     2071.34     94.44 o 
  11   3   8      377.80      385.40     49.24 o 
  12   3   8     1843.52     1794.16     75.75 o 
  13   3   8      960.65      759.46    137.48 o 
  14   3   8      335.01      307.62     98.23 o 
  15   3   8        0.18       25.14     22.37 o 
 -17   4   8      313.40      281.24     55.67 o 
 -16   4   8       18.61       12.65     16.52 o 
 -15   4   8     3525.23     3820.06    104.65 o 
 -14   4   8      862.41      904.40     50.66 o 
 -13   4   8      684.49      673.72     45.47 o 
 -12   4   8      623.56      601.55     42.36 o 
 -11   4   8       55.83       48.27     16.15 o 
 -10   4   8        4.51        6.62      6.36 o 
  -9   4   8     1694.33     1570.26     67.30 o 
  -8   4   8     7040.67     6853.99    239.36 o 
  -7   4   8     9540.72     9514.65    188.45 o 
  -6   4   8      544.44      490.10     19.54 o 
  -5   4   8    12135.72    12065.29    246.09 o 
  -4   4   8       72.58       62.19     15.49 o 
  -3   4   8      181.99      191.43     20.29 o 
  -2   4   8     2330.30     2288.04     50.59 o 
  -1   4   8     1417.57     1394.97     47.50 o 
   0   4   8      601.85      581.32     22.48 o 
   1   4   8     1814.66     1814.22     50.28 o 
   2   4   8     4953.61     4908.04    110.28 o 
   3   4   8     7156.40     6865.21    109.40 o 
   4   4   8     4700.63     4634.73     76.61 o 
   5   4   8      248.93      275.99     53.81 o 
   6   4   8      528.06      497.83     33.65 o 
   7   4   8     1894.54     1820.07     61.07 o 
   8   4   8     2154.84     2172.49     79.71 o 
   9   4   8      392.67      259.57     81.86 o 
  10   4   8       52.92       53.90     19.07 o 
  11   4   8     2065.98     2158.16     78.11 o 
  12   4   8      196.60      176.11     57.70 o 
  13   4   8      354.83      899.97    307.28 o 
  14   4   8      401.30      116.42    114.04 o 
 -16   5   8      462.44      428.40    118.30 o 
 -15   5   8      158.65      131.22     52.06 o 
 -14   5   8      897.87      922.00     49.37 o 
 -13   5   8       10.61       26.72     15.47 o 
 -12   5   8      195.73      186.12     38.51 o 
 -11   5   8      928.56      947.99     32.12 o 
 -10   5   8      831.23      827.66     34.65 o 
  -9   5   8      597.97      541.14     31.09 o 
  -8   5   8     2906.01     2862.51     55.34 o 
  -7   5   8     1033.59     1033.61     38.39 o 
  -6   5   8       12.16       23.12     10.45 o 
  -5   5   8       46.02       48.62     13.18 o 
  -4   5   8      852.43      796.49     23.72 o 
  -3   5   8     3708.00     3905.92     80.16 o 
  -2   5   8       24.76       19.69      7.80 o 
  -1   5   8       42.72       24.44      7.71 o 
   0   5   8    16044.76    16331.62    342.74 o 
   1   5   8     1785.80     1696.79     59.19 o 
   2   5   8    11994.93    12090.29    232.50 o 
   3   5   8      114.13      134.25     31.10 o 
   4   5   8      344.29      385.84     37.81 o 
   5   5   8       79.09      107.26     26.58 o 
   6   5   8      217.75      232.31     46.44 o 
   7   5   8      109.92      133.19     33.03 o 
   8   5   8     2633.32     2667.27     88.51 o 
   9   5   8      467.23      492.14     51.31 o 
  10   5   8     4495.91     4470.46    118.39 o 
  11   5   8      156.06      131.70     32.99 o 
  12   5   8      560.89      487.59     46.02 o 
  13   5   8      138.05      138.64     56.32 o 
  14   5   8     1420.82     1345.34     98.20 o 
 -16   6   8       78.24       69.46     30.89 o 
 -15   6   8       19.39       27.97     19.58 o 
 -14   6   8      241.81      246.80     68.53 o 
 -13   6   8       37.86       33.45     13.83 o 
 -12   6   8     5626.83     5775.41    129.66 o 
 -11   6   8     1809.71     1825.86     63.93 o 
 -10   6   8     1624.58     1618.97     46.64 o 
  -9   6   8     5049.07     5056.92    104.13 o 
  -8   6   8       51.16       42.29     12.93 o 
  -7   6   8     2751.65     2700.30     60.88 o 
  -6   6   8     1540.82     1491.34     46.42 o 
  -5   6   8     1219.82     1234.75     39.51 o 
  -4   6   8     8474.75     8379.33    141.63 o 
  -3   6   8      846.97      797.17     28.33 o 
  -2   6   8     2333.97     2293.88     69.20 o 
  -1   6   8     3087.83     3298.35     93.07 o 
   0   6   8     1150.94     1105.04     45.93 o 
   1   6   8       59.67       71.22     15.75 o 
   2   6   8      398.46      336.16     30.42 o 
   3   6   8       11.47       25.65      8.69 o 
   4   6   8     3386.90     3361.05     92.15 o 
   5   6   8     1272.48     1199.71     48.37 o 
   6   6   8     2133.58     2172.41     69.90 o 
   7   6   8      116.75      122.74     29.71 o 
   8   6   8      504.28      481.78     49.27 o 
   9   6   8       49.06       45.37     18.22 o 
  10   6   8      192.41      202.39     49.38 o 
  11   6   8      110.02       80.08     32.30 o 
  12   6   8       15.35       10.29     16.88 o 
  13   6   8      739.62      693.23     64.45 o 
  14   6   8      794.18      771.57     70.67 o 
 -16   7   8      684.43      599.17    100.23 o 
 -15   7   8      389.60      308.06    114.95 o 
 -14   7   8      270.33      220.06     70.92 o 
 -13   7   8     1366.60     1413.46     67.10 o 
 -12   7   8     1252.44     1227.95     49.17 o 
 -11   7   8      227.50      237.11     67.38 o 
 -10   7   8       20.25       21.40     10.24 o 
  -9   7   8       14.20       14.74      9.48 o 
  -8   7   8     6787.58     6868.07    144.95 o 
  -7   7   8      349.11      315.11     22.23 o 
  -6   7   8      344.89      309.86     26.17 o 
  -5   7   8     1940.26     1957.38     53.40 o 
  -4   7   8     8070.23     8018.11    210.61 o 
  -3   7   8      400.40      398.21     21.83 o 
  -2   7   8      685.29      619.35     24.39 o 
  -1   7   8      792.32      802.75     29.98 o 
   0   7   8     4064.81     4197.03    102.53 o 
   1   7   8     3801.74     3775.84     98.74 o 
   2   7   8       57.07       46.03     14.80 o 
   3   7   8     3483.66     3474.55     90.78 o 
   4   7   8    13957.62    13999.71    403.32 o 
   5   7   8     7248.17     7327.48    156.92 o 
   6   7   8     4264.53     4388.26    107.84 o 
   7   7   8      828.93      875.44     46.49 o 
   8   7   8       66.69       53.84     15.43 o 
   9   7   8       12.55       26.12     13.45 o 
  10   7   8     1201.03     1171.58     52.81 o 
  11   7   8      308.96      313.58     68.99 o 
  12   7   8      361.81      391.98    103.13 o 
  13   7   8      356.86      245.00     80.39 o 
  14   7   8      725.02      636.53    227.44 o 
 -15   8   8      178.39      129.23     91.97 o 
 -14   8   8      324.75      284.71    154.90 o 
 -13   8   8      300.19      244.27     71.15 o 
 -12   8   8       61.24       53.19     21.93 o 
 -11   8   8      959.72      949.95     37.22 o 
 -10   8   8     9667.85     9972.20    221.20 o 
  -9   8   8     2574.63     2551.99     70.74 o 
  -8   8   8     1537.77     1588.17     54.82 o 
  -7   8   8     1937.22     1959.10     63.75 o 
  -6   8   8     3056.99     2912.00     88.55 o 
  -5   8   8     6819.81     6741.23    163.22 o 
  -4   8   8      187.02      207.08     54.67 o 
  -3   8   8     6781.24     6645.29    216.39 o 
  -2   8   8     6840.70     6447.40    233.89 o 
  -1   8   8    10088.20    10154.74    185.10 o 
   0   8   8        3.84       17.11     12.74 o 
   1   8   8     2101.77     2103.08     60.85 o 
   2   8   8       36.79       34.34     10.73 o 
   3   8   8     3910.14     3912.40    102.14 o 
   4   8   8     1744.56     1700.47     52.13 o 
   5   8   8       41.99       42.98     14.87 o 
   6   8   8     8258.59     8554.95    174.61 o 
   7   8   8     1587.72     1591.90     53.38 o 
   8   8   8      816.88      793.20     43.64 o 
   9   8   8     1096.47     1034.50     45.93 o 
  10   8   8      210.06      202.90     47.84 o 
  11   8   8     1600.59     1598.40     58.73 o 
  12   8   8      632.85      665.32     42.75 o 
  13   8   8      158.47      135.64     50.44 o 
 -15   9   8      464.93      392.70    173.75 o 
 -14   9   8     1050.60     1038.18     77.16 o 
 -13   9   8      501.42      452.12     56.63 o 
 -12   9   8      179.59      144.87     48.81 o 
 -11   9   8      901.41      882.91     39.03 o 
 -10   9   8      172.29      201.06     29.44 o 
  -9   9   8       73.39       70.70     22.83 o 
  -8   9   8      213.30      193.81     44.41 o 
  -7   9   8       22.90       18.44      9.91 o 
  -6   9   8      418.51      387.32     40.58 o 
  -5   9   8      379.91      397.63     32.88 o 
  -4   9   8      659.06      595.70     31.56 o 
  -3   9   8     1646.13     1623.43     60.59 o 
  -2   9   8      643.59      624.00     32.53 o 
  -1   9   8     2558.02     2405.24     81.93 o 
   0   9   8     1040.37      936.24     38.49 o 
   1   9   8       13.23       24.95      9.64 o 
   2   9   8      500.71      522.13     47.60 o 
   3   9   8     5508.61     5578.91    124.04 o 
   4   9   8        3.58        8.60     12.00 o 
   5   9   8     1539.46     1630.47     56.67 o 
   6   9   8     1015.36     1108.29     50.00 o 
   7   9   8       52.13       59.67     18.20 o 
   8   9   8      311.82      290.64     67.27 o 
   9   9   8      372.98      408.23     88.29 o 
  10   9   8      569.89      511.62     51.88 o 
  11   9   8      156.52      139.98     54.63 o 
  12   9   8       69.39       56.84     26.40 o 
  13   9   8     1896.18     1788.98    116.71 o 
 -14  10   8      538.19      406.22    208.60 o 
 -13  10   8      164.58      165.09     71.78 o 
 -12  10   8      328.94      311.78     46.23 o 
 -11  10   8     1856.97     1987.03     82.70 o 
 -10  10   8        9.51       20.02     16.76 o 
  -9  10   8     1632.72     1603.30     44.73 o 
  -8  10   8     3376.99     3319.71     92.31 o 
  -7  10   8       75.85       69.55     23.80 o 
  -6  10   8      190.33      203.67     51.21 o 
  -5  10   8      129.11      144.21     44.52 o 
  -4  10   8     3110.69     3156.43     92.31 o 
  -3  10   8       83.44       86.10     24.80 o 
  -2  10   8       31.35       51.60     17.76 o 
  -1  10   8      586.68      608.18     32.74 o 
   0  10   8      208.38      186.45     61.81 o 
   1  10   8        1.65       12.57     11.66 o 
   2  10   8      339.81      329.68     33.68 o 
   3  10   8     1324.72     1309.40     47.97 o 
   4  10   8     1170.31     1204.04     39.73 o 
   5  10   8      985.67      914.31     37.99 o 
   6  10   8      524.31      557.32     62.24 o 
   7  10   8     4459.20     4713.05    106.19 o 
   8  10   8      296.95      270.56     60.91 o 
   9  10   8     1155.67     1168.53     55.83 o 
  10  10   8      314.70      288.72     89.97 o 
  11  10   8     1348.19     1444.39     72.80 o 
  12  10   8     2037.25     1855.53    110.68 o 
 -14  11   8      904.27      999.48     89.99 o 
 -13  11   8      794.93      715.12     70.01 o 
 -12  11   8      921.82      918.25     49.01 o 
 -11  11   8      454.73      488.48     47.76 o 
 -10  11   8      303.80      253.63     80.78 o 
  -9  11   8      253.70      231.11     70.31 o 
  -8  11   8       95.08       88.69     30.26 o 
  -7  11   8     3516.88     3369.40     95.41 o 
  -6  11   8      575.75      516.16     27.14 o 
  -5  11   8     1274.26     1280.68     55.79 o 
  -4  11   8       24.78       44.89     15.23 o 
  -3  11   8      726.86      706.70     36.50 o 
  -2  11   8       86.08      104.06     32.50 o 
  -1  11   8     2340.70     2263.06     85.46 o 
   0  11   8      235.42      243.59     33.28 o 
   1  11   8     4571.05     4740.31    124.09 o 
   2  11   8      116.78      109.66     34.17 o 
   3  11   8       45.06       50.42     14.83 o 
   4  11   8     2878.96     2886.10     97.96 o 
   5  11   8     3538.60     3622.67    101.52 o 
   6  11   8     3266.68     3429.61     90.42 o 
   7  11   8      178.70      186.64     36.88 o 
   8  11   8      338.04      336.73    101.64 o 
   9  11   8     3341.60     3252.08    162.10 o 
  10  11   8      342.76      305.28     87.66 o 
  11  11   8     1506.71     1522.43     87.41 o 
  12  11   8      823.35      792.71     79.77 o 
 -13  12   8     1504.16     1458.21    113.85 o 
 -12  12   8       22.64       26.63     27.72 o 
 -11  12   8      150.96      182.58     65.03 o 
 -10  12   8       41.82       37.53     17.84 o 
  -9  12   8      839.74      833.15     45.14 o 
  -8  12   8     1991.00     1959.04     77.55 o 
  -7  12   8     1967.23     1967.21     86.67 o 
  -6  12   8      868.45      771.90     66.51 o 
  -5  12   8     2459.16     2359.69     95.55 o 
  -4  12   8       93.09       93.99     28.32 o 
  -3  12   8      250.70      228.43     23.01 o 
  -2  12   8      136.26      141.71     48.02 o 
  -1  12   8      621.15      534.56     36.40 o 
   0  12   8        9.27        8.31     11.52 o 
   1  12   8     4131.36     4069.33    110.94 o 
   2  12   8      144.88      176.33     40.62 o 
   3  12   8     2189.53     2235.88     79.98 o 
   4  12   8      894.08      833.70     35.03 o 
   5  12   8      384.09      374.90     34.27 o 
   6  12   8       39.15       39.03     15.50 o 
   7  12   8       13.84       31.88     18.59 o 
   8  12   8     4168.96     4236.08    102.08 o 
   9  12   8        2.88       19.31     20.42 o 
  10  12   8      403.60      404.79    108.10 o 
  11  12   8        7.43       16.79     17.22 o 
 -12  13   8     2041.52     2096.01    111.55 o 
 -11  13   8      664.88      644.14     62.71 o 
 -10  13   8        4.15       18.86     23.51 o 
  -9  13   8      416.67      433.03     36.39 o 
  -8  13   8     2852.11     2990.42    109.63 o 
  -7  13   8      429.65      419.45    100.02 o 
  -6  13   8     2984.48     2888.83    115.32 o 
  -5  13   8        2.13       10.80     25.96 o 
  -4  13   8      519.71      553.41     52.88 o 
  -3  13   8      448.37      433.26     29.90 o 
  -2  13   8      655.76      618.09     32.22 o 
  -1  13   8     1023.83      983.36     40.48 o 
   0  13   8     9394.87    10410.03    351.45 o 
   1  13   8       37.91       36.10     14.30 o 
   2  13   8     1477.36     1452.21     53.14 o 
   3  13   8      238.08      236.46     57.16 o 
   4  13   8      931.74      999.25     52.69 o 
   5  13   8      408.57      456.36    101.15 o 
   6  13   8      199.09      188.09     52.63 o 
   7  13   8     1087.51     1055.56     72.93 o 
   8  13   8     1766.20     1934.39     94.58 o 
   9  13   8       94.76       87.77     24.51 o 
  10  13   8     1238.51     1369.34     56.82 o 
 -11  14   8        0.77        4.60     25.83 o 
 -10  14   8      154.15      115.42     54.60 o 
  -9  14   8       57.29       51.66     19.79 o 
  -8  14   8      916.68      880.65     58.33 o 
  -7  14   8      920.82      919.04     57.36 o 
  -6  14   8     3060.61     3183.26    121.44 o 
  -5  14   8     1788.96     1886.94     92.24 o 
  -4  14   8       78.20       80.71     28.11 o 
  -3  14   8      291.80      268.32     41.86 o 
  -2  14   8      392.12      375.83     50.18 o 
  -1  14   8       46.38       45.46     20.84 o 
   0  14   8       42.02       35.77     19.04 o 
   1  14   8     2412.50     2580.49     93.79 o 
   2  14   8     6685.28     7059.41    224.43 o 
   3  14   8      942.85     1125.18     61.13 o 
   4  14   8      128.28      148.11     39.65 o 
   5  14   8       50.07       76.51     28.92 o 
   6  14   8      685.30      676.91     62.64 o 
   7  14   8      597.41      596.49     72.09 o 
   8  14   8      263.69      305.99     79.03 o 
   9  14   8      142.85      133.00     51.98 o 
 -10  15   8      165.05      141.17    102.62 o 
  -9  15   8      137.44      112.15     44.30 o 
  -8  15   8       37.24       23.86     21.78 o 
  -7  15   8     2252.80     2468.16    122.27 o 
  -6  15   8        4.11        3.33     22.10 o 
  -5  15   8      120.71      114.99     46.75 o 
  -4  15   8      344.91      375.84     53.99 o 
  -3  15   8      149.81      175.09     75.26 o 
  -2  15   8      586.56      480.95     51.00 o 
  -1  15   8      331.98      418.13    147.86 o 
   0  15   8        0.40       -1.05     32.62 o 
   1  15   8     1050.30     1043.34    106.91 o 
   2  15   8       17.46       35.51     23.71 o 
   3  15   8     2055.38     2084.53     87.26 o 
   4  15   8      806.22      864.64     58.20 o 
   5  15   8       20.17       46.64     21.95 o 
   6  15   8     1304.16     1275.31     60.49 o 
   7  15   8      391.06      427.55     93.08 o 
   8  15   8       72.54       85.40     25.80 o 
  -9  16   8     1199.04     1145.45     80.35 o 
  -8  16   8      338.28      230.79    104.31 o 
  -7  16   8        3.75       15.28     13.40 o 
  -6  16   8        2.29       10.13     13.86 o 
  -5  16   8       70.28       62.67     31.75 o 
  -4  16   8      523.98      584.11    181.22 o 
  -3  16   8      471.51      497.17    198.06 o 
  -2  16   8      380.20      363.31    145.81 o 
  -1  16   8      566.31      473.60    140.50 o 
   0  16   8     2898.69     2958.16    137.61 o 
   1  16   8      413.17      459.98    169.86 o 
   2  16   8        2.98       18.79     28.39 o 
   3  16   8     1538.42     1527.03    102.95 o 
   4  16   8        0.08       12.22     15.26 o 
   5  16   8       40.93       44.66     23.81 o 
   6  16   8      506.15      460.03     73.43 o 
  -7  17   8      168.31      144.49     76.83 o 
  -6  17   8      106.23       86.39     53.53 o 
  -5  17   8      574.29      589.99    230.79 o 
  -4  17   8      194.91      154.52     94.37 o 
  -3  17   8      677.60      711.75     70.84 o 
  -2  17   8       25.50       34.99     29.82 o 
  -1  17   8     1424.99     1495.28    102.87 o 
   0  17   8       60.90       63.43     34.81 o 
   1  17   8        9.21       23.02     32.43 o 
   2  17   8       58.43       41.09     50.97 o 
   3  17   8      238.59      189.75    121.44 o 
   4  17   8      603.00      647.42     98.67 o 
   5  17   8     2660.86     2959.14    185.33 o 
  -4  18   8       72.75       43.61     39.24 o 
  -3  18   8      320.54      267.90    131.11 o 
  -2  18   8       13.34       33.54     39.99 o 
  -1  18   8      309.99      304.08    170.28 o 
   0  18   8       73.49       40.70     42.07 o 
   1  18   8        6.87        6.52     38.51 o 
   2  18   8     1692.35     1716.52    125.76 o 
 -17   0   9     1025.88      859.19    101.63 o 
 -15   0   9        4.93        8.11     26.98 o 
 -13   0   9       92.04      117.07     48.92 o 
 -11   0   9     7433.95     7823.19    247.18 o 
  -9   0   9    10203.39     9993.50    405.61 o 
  -7   0   9     1487.62     1552.68     53.82 o 
  -5   0   9     5832.59     5792.89    149.16 o 
  -3   0   9     8187.57     7947.43    229.37 o 
  -1   0   9    18659.04    19093.85    366.43 o 
   1   0   9      324.90      347.74     28.30 o 
   3   0   9     6063.60     6235.78    162.28 o 
   5   0   9     1587.05     1480.74    112.95 o 
   7   0   9     1391.03     1393.86     87.03 o 
   9   0   9     1676.32     1664.82    103.86 o 
  11   0   9     4893.46     4664.73    498.77 o 
  13   0   9     1760.70     1645.98    115.71 o 
 -17   1   9      241.72      184.41    123.69 o 
 -16   1   9        4.73        8.34     31.76 o 
 -15   1   9     1221.85     1220.51     69.19 o 
 -14   1   9      258.58      274.37     75.73 o 
 -13   1   9      366.25      326.93     73.54 o 
 -12   1   9     3774.37     3676.31    106.66 o 
 -11   1   9      320.98      334.97     22.69 o 
 -10   1   9      289.26      272.53     14.92 o 
  -9   1   9      906.10      829.07     36.96 o 
  -8   1   9     1311.35     1256.49     32.17 o 
  -7   1   9     5725.39     5792.28     81.87 o 
  -6   1   9       98.24      108.88     13.20 o 
  -5   1   9     5201.86     5467.94     93.70 o 
  -4   1   9    23765.07    25739.61    390.01 o 
  -3   1   9     4960.32     5362.28    133.86 o 
  -2   1   9     8409.10     8363.66    159.05 o 
  -1   1   9     2926.38     2920.32     63.54 o 
   0   1   9      122.11      113.03     11.10 o 
   1   1   9     1407.34     1292.25     53.77 o 
   2   1   9     3184.91     3121.51    105.19 o 
   3   1   9      155.24      129.85     38.83 o 
   4   1   9     6542.62     6610.74    133.73 o 
   5   1   9      178.67      237.17     55.44 o 
   6   1   9     1817.11     1792.22     71.34 o 
   7   1   9     1834.97     1825.40     62.60 o 
   8   1   9      149.26      170.94     38.74 o 
   9   1   9     4216.41     4297.30    125.35 o 
  10   1   9      153.98      129.67     33.24 o 
  11   1   9     3316.21     3222.42    117.97 o 
  12   1   9      966.76      876.16    107.21 o 
  13   1   9      650.88      664.46     53.43 o 
  14   1   9     1132.87     1113.36     73.56 o 
 -17   2   9      622.01      588.45     84.48 o 
 -16   2   9     2194.83     2089.80    136.76 o 
 -15   2   9      762.38      799.61     62.64 o 
 -14   2   9      521.53      477.45     40.73 o 
 -13   2   9     1048.24     1073.89     43.22 o 
 -12   2   9      127.22      129.77     41.13 o 
 -11   2   9     1598.75     1498.89     39.25 o 
 -10   2   9     4483.67     4704.14     84.65 o 
  -9   2   9     1514.72     1451.03     47.09 o 
  -8   2   9     1117.67     1153.83     28.47 o 
  -7   2   9     2151.45     2058.34     44.92 o 
  -6   2   9     2489.94     2519.17     75.23 o 
  -5   2   9      509.42      449.60     24.10 o 
  -4   2   9     1634.92     1629.42     67.38 o 
  -3   2   9      639.77      706.99     31.23 o 
  -2   2   9        5.89       13.14      6.50 o 
  -1   2   9      636.81      676.45     24.37 o 
   0   2   9     1009.29     1078.80     36.78 o 
   1   2   9     1414.10     1238.93     43.34 o 
   2   2   9     1575.36     1734.37     58.91 o 
   3   2   9     2906.27     2561.25    254.09 o 
   4   2   9       37.10       53.81     16.77 o 
   5   2   9        4.52       15.61     15.35 o 
   6   2   9      924.45      965.40     41.64 o 
   7   2   9     2277.20     2383.95     76.36 o 
   8   2   9     1049.53     1025.62     47.13 o 
   9   2   9      585.01      591.74     61.63 o 
  10   2   9     1495.28     1525.33     65.43 o 
  11   2   9     1348.14     1287.44     76.33 o 
  12   2   9     1036.63      978.18     62.36 o 
  13   2   9       10.51       19.74     14.46 o 
  14   2   9       17.06       26.73     17.17 o 
 -16   3   9      877.64      900.86     82.14 o 
 -15   3   9      245.41      281.57     89.16 o 
 -14   3   9      773.80      768.11     98.24 o 
 -13   3   9      194.07      199.21     65.86 o 
 -12   3   9     1648.84     1648.83     61.31 o 
 -11   3   9      311.78      328.20     24.17 o 
 -10   3   9     4333.38     4280.78     82.78 o 
  -9   3   9      706.47      648.73     20.72 o 
  -8   3   9     4913.40     4937.56    133.37 o 
  -7   3   9     4371.44     4249.92    109.96 o 
  -6   3   9     2827.03     2846.74     81.30 o 
  -5   3   9      587.11      590.28     25.02 o 
  -4   3   9     1721.66     1678.86     67.80 o 
  -3   3   9     8317.80     8871.56    168.42 o 
  -2   3   9      850.98      789.65     31.62 o 
  -1   3   9      234.13      201.39     13.35 o 
   0   3   9      772.04      729.98     22.58 o 
   1   3   9    10459.44    10884.93    139.68 o 
   2   3   9     5374.34     5354.49    122.20 o 
   3   3   9     1530.33     1544.36     61.43 o 
   4   3   9     1258.01     1284.15     49.51 o 
   5   3   9     1707.14     1743.98     59.70 o 
   6   3   9      956.64      944.55     46.48 o 
   7   3   9     1016.37     1008.85     44.90 o 
   8   3   9     3993.42     3913.81    100.08 o 
   9   3   9     1812.55     1845.02     66.20 o 
  10   3   9     7692.68     8021.31    183.04 o 
  11   3   9        2.64       19.12     15.82 o 
  12   3   9      410.33      395.00     55.44 o 
  13   3   9      247.77      232.38     71.66 o 
  14   3   9     1851.78     1960.91    141.15 o 
 -16   4   9      156.18      113.52     85.81 o 
 -15   4   9      486.75      482.55    143.74 o 
 -14   4   9     1898.00     1868.98    111.23 o 
 -13   4   9     1805.55     1858.40     88.61 o 
 -12   4   9      938.40      951.94     42.96 o 
 -11   4   9       52.71       78.72     24.52 o 
 -10   4   9       20.96       36.19     11.47 o 
  -9   4   9      567.16      527.22     28.46 o 
  -8   4   9     1600.86     1580.02     53.29 o 
  -7   4   9    11578.61    10741.34    600.19 o 
  -6   4   9     3122.31     3049.81     73.48 o 
  -5   4   9      102.02      112.68     28.03 o 
  -4   4   9     5991.06     6118.28    107.14 o 
  -3   4   9      172.70      169.15     18.65 o 
  -2   4   9     1828.15     1917.04     63.93 o 
  -1   4   9       74.09       57.00     14.44 o 
   0   4   9     3516.99     3481.86     86.56 o 
   1   4   9      756.35      732.79     29.72 o 
   2   4   9      143.08      155.13     32.67 o 
   3   4   9     1142.83     1204.18     47.76 o 
   4   4   9     2808.33     2712.98     78.73 o 
   5   4   9      898.85      930.33     36.24 o 
   6   4   9      442.29      454.37     38.12 o 
   7   4   9     2949.54     2985.23     97.45 o 
   8   4   9     3335.48     3419.49     86.03 o 
   9   4   9      186.49      183.34     45.80 o 
  10   4   9       21.03       29.33     14.07 o 
  11   4   9      582.47      575.05     51.18 o 
  12   4   9       84.30       77.32     30.45 o 
  13   4   9      364.72      333.80    101.69 o 
  14   4   9      621.05      475.07    177.52 o 
 -16   5   9      533.13      482.30     67.78 o 
 -15   5   9       31.99       50.51     22.88 o 
 -14   5   9       10.79       17.69     20.61 o 
 -13   5   9      119.69      108.48     38.35 o 
 -12   5   9      394.25      429.93     35.18 o 
 -11   5   9      457.40      439.61     30.87 o 
 -10   5   9       13.18       21.08     10.51 o 
  -9   5   9     3150.56     3194.96     64.39 o 
  -8   5   9     4152.82     4354.00    103.58 o 
  -7   5   9     2765.57     2781.24     96.56 o 
  -6   5   9       19.14       17.98      7.33 o 
  -5   5   9    12732.05    12996.80    293.83 o 
  -4   5   9     4552.11     4409.43     91.29 o 
  -3   5   9        1.09       13.40     15.01 o 
  -2   5   9      972.15      910.80     43.63 o 
  -1   5   9     1499.55     1333.20     48.94 o 
   0   5   9    15698.48    16285.42    377.50 o 
   1   5   9      698.94      641.31     26.14 o 
   2   5   9      501.60      494.11     30.45 o 
   3   5   9    14403.05    15028.99    189.79 o 
   4   5   9     2388.65     2460.84     75.56 o 
   5   5   9      149.50      149.79     38.62 o 
   6   5   9      601.05      613.16     46.04 o 
   7   5   9     2999.24     2848.94     93.74 o 
   8   5   9     1065.79     1035.73     47.30 o 
   9   5   9      964.62      944.21     52.39 o 
  10   5   9      201.10      195.42     51.05 o 
  11   5   9     2661.47     2711.66     99.46 o 
  12   5   9       47.08       37.58     17.36 o 
  13   5   9      259.93      262.15     92.41 o 
  14   5   9        2.03       18.65     18.19 o 
 -16   6   9      964.01      960.11     65.51 o 
 -15   6   9     3544.07     3584.56    165.96 o 
 -14   6   9      223.35      196.30     71.69 o 
 -13   6   9        6.88       14.98     15.11 o 
 -12   6   9      113.49      134.15     37.19 o 
 -11   6   9      397.63      396.79     33.15 o 
 -10   6   9     3047.17     3190.42     73.35 o 
  -9   6   9     2392.50     2378.17     75.73 o 
  -8   6   9     5558.73     5581.46    120.13 o 
  -7   6   9    10726.33    10523.73    422.59 o 
  -6   6   9       22.37       22.63      7.24 o 
  -5   6   9     3525.71     3475.01     92.57 o 
  -4   6   9      764.83      716.55     31.93 o 
  -3   6   9       59.82       50.78     14.92 o 
  -2   6   9     1588.34     1409.70     51.21 o 
  -1   6   9     6024.06     5976.36    156.88 o 
   0   6   9        1.29       10.58      4.80 o 
   1   6   9     2785.82     2704.92     81.76 o 
   2   6   9     5744.01     6051.39    142.92 o 
   3   6   9     1783.70     1772.51     58.27 o 
   4   6   9     4558.27     4555.40     81.21 o 
   5   6   9      527.28      473.49     42.59 o 
   6   6   9        7.14       19.86     15.82 o 
   7   6   9    13368.29    14535.89    313.80 o 
   8   6   9        1.81       12.47     18.89 o 
   9   6   9       29.42       31.06     16.24 o 
  10   6   9      123.83      137.30     37.18 o 
  11   6   9     1346.36     1368.74     96.89 o 
  12   6   9        2.49       16.20     19.63 o 
  13   6   9       30.31       17.58     16.06 o 
 -15   7   9      949.07      870.45     76.23 o 
 -14   7   9       40.30       51.90     30.00 o 
 -13   7   9       86.01       78.11     29.46 o 
 -12   7   9       53.59       36.52     17.30 o 
 -11   7   9     2988.61     3125.29     79.36 o 
 -10   7   9     4450.64     4555.01    114.22 o 
  -9   7   9      629.62      611.87     31.31 o 
  -8   7   9     1101.23     1127.45     41.29 o 
  -7   7   9     1251.26     1315.69     49.43 o 
  -6   7   9      326.25      311.57     25.19 o 
  -5   7   9       94.95       82.57     26.02 o 
  -4   7   9     2649.80     2363.65     77.76 o 
  -3   7   9    13890.33    14114.27    393.39 o 
  -2   7   9      290.05      220.41     38.08 o 
  -1   7   9     1051.38      959.74     34.49 o 
   0   7   9     3606.75     3439.57    112.76 o 
   1   7   9       51.64       51.86     14.75 o 
   2   7   9     3094.63     3214.48     89.38 o 
   3   7   9     1591.92     1661.87     55.78 o 
   4   7   9        4.94       13.08     11.89 o 
   5   7   9     6121.10     6462.11    134.90 o 
   6   7   9     3415.54     3364.09     78.51 o 
   7   7   9      103.04      104.90     29.02 o 
   8   7   9     2559.00     2603.05     80.56 o 
   9   7   9      170.10      186.00     47.47 o 
  10   7   9     2548.08     2466.21     81.44 o 
  11   7   9      100.49       69.34     26.96 o 
  12   7   9       75.97       59.46     25.21 o 
  13   7   9      215.62      191.28     60.14 o 
 -15   8   9       58.55       46.60     30.37 o 
 -14   8   9       95.07       91.38     50.52 o 
 -13   8   9        2.16       11.83     15.29 o 
 -12   8   9     2342.76     2282.75     89.51 o 
 -11   8   9     1674.35     1548.65     49.09 o 
 -10   8   9      894.55      913.07     36.42 o 
  -9   8   9     4203.71     4264.61    106.16 o 
  -8   8   9     1337.99     1238.04     40.26 o 
  -7   8   9      370.12      371.92     28.49 o 
  -6   8   9        7.01        8.02     11.34 o 
  -5   8   9      141.67      110.31     37.87 o 
  -4   8   9       71.39       55.14     18.88 o 
  -3   8   9     2816.04     2836.01     88.16 o 
  -2   8   9      588.09      573.37     25.79 o 
  -1   8   9      589.40      629.46     35.33 o 
   0   8   9     1718.56     1697.53     59.06 o 
   1   8   9      340.50      373.55     31.70 o 
   2   8   9       14.16       27.48      9.62 o 
   3   8   9     2682.36     2704.66     85.19 o 
   4   8   9       70.28      108.32     25.57 o 
   5   8   9      529.99      566.16     92.18 o 
   6   8   9        1.68        8.30     16.16 o 
   7   8   9      710.15      698.70     40.24 o 
   8   8   9     1434.22     1416.36     48.40 o 
   9   8   9      336.77      314.51     70.61 o 
  10   8   9      393.18      379.20     96.07 o 
  11   8   9      164.51       94.05     37.83 o 
  12   8   9       76.92       47.57     19.54 o 
 -14   9   9      666.87      658.25    174.12 o 
 -13   9   9      745.05      719.22     64.17 o 
 -12   9   9     6342.46     6384.56    173.40 o 
 -11   9   9      518.77      490.51     36.34 o 
 -10   9   9      404.81      406.72     26.14 o 
  -9   9   9      422.66      365.40     62.99 o 
  -8   9   9      121.85       93.90     28.19 o 
  -7   9   9     2048.92     2025.91     67.71 o 
  -6   9   9     5264.67     5300.73    125.08 o 
  -5   9   9      907.95      895.65     50.15 o 
  -4   9   9    10240.65    10454.82    232.13 o 
  -3   9   9       26.69       29.30     11.97 o 
  -2   9   9     1596.70     1660.96     62.34 o 
  -1   9   9     1087.51      981.71     44.69 o 
   0   9   9      216.78      249.37     66.06 o 
   1   9   9      329.94      335.63     69.16 o 
   2   9   9       92.49      101.11     23.70 o 
   3   9   9      883.49      860.12     39.09 o 
   4   9   9     5816.69     5944.05    128.29 o 
   5   9   9     4152.11     4384.31    108.33 o 
   6   9   9     2593.14     2646.31     96.83 o 
   7   9   9     1519.09     1520.38     62.02 o 
   8   9   9        2.08       23.60     20.01 o 
   9   9   9      119.62      116.29     34.39 o 
  10   9   9      133.92      123.38     35.75 o 
  11   9   9     1244.70     1259.23     76.24 o 
  12   9   9      902.17      830.77     56.61 o 
 -14  10   9      761.80      788.34     72.97 o 
 -13  10   9      834.74      811.14     72.38 o 
 -12  10   9        0.98       12.26     24.61 o 
 -11  10   9     1420.06     1459.49     91.14 o 
 -10  10   9     1329.44     1343.44     63.79 o 
  -9  10   9      314.13      300.91     37.38 o 
  -8  10   9        6.14       17.11     13.71 o 
  -7  10   9      727.53      639.77     35.08 o 
  -6  10   9        7.58       10.55      9.65 o 
  -5  10   9       27.69       34.60     13.49 o 
  -4  10   9      496.59      507.72     42.94 o 
  -3  10   9     1068.13      984.38     47.12 o 
  -2  10   9     1674.64     1690.13     68.64 o 
  -1  10   9       21.92       36.03     13.25 o 
   0  10   9     1113.30     1005.98     46.91 o 
   1  10   9      148.16      194.25     41.69 o 
   2  10   9       84.69       96.94     22.44 o 
   3  10   9       12.38       17.96     10.21 o 
   4  10   9     5991.73     6081.67    157.19 o 
   5  10   9       62.88       71.40     20.55 o 
   6  10   9        3.24       16.98     10.64 o 
   7  10   9        1.95        9.84     10.28 o 
   8  10   9     1064.78     1100.58     50.82 o 
   9  10   9       68.49       57.76     19.51 o 
  10  10   9      225.16      214.72     66.54 o 
  11  10   9      699.66      737.05     56.86 o 
 -13  11   9     1119.14     1208.33    109.32 o 
 -12  11   9      738.06      697.64     62.63 o 
 -11  11   9      107.68      116.38     48.35 o 
 -10  11   9       56.75       43.71     27.85 o 
  -9  11   9     1817.24     1748.71     87.50 o 
  -8  11   9      328.86      342.25     41.34 o 
  -7  11   9      100.20      113.22     35.23 o 
  -6  11   9      574.53      526.65     32.45 o 
  -5  11   9      343.99      329.32     34.57 o 
  -4  11   9       32.41       48.44     14.94 o 
  -3  11   9       96.56       94.24     28.57 o 
  -2  11   9      208.32      227.04     35.50 o 
  -1  11   9     2788.49     2693.36     86.61 o 
   0  11   9     3755.90     4039.52    109.15 o 
   1  11   9      485.34      493.58     39.03 o 
   2  11   9     2419.03     2518.54     90.50 o 
   3  11   9      277.95      292.31     68.38 o 
   4  11   9        0.39       13.83     13.10 o 
   5  11   9      145.45      142.18     36.22 o 
   6  11   9      875.52      884.25     44.27 o 
   7  11   9     4665.75     4813.01    117.17 o 
   8  11   9      401.91      444.03    107.09 o 
   9  11   9      206.40      182.94     55.40 o 
  10  11   9     1011.06     1039.69     64.75 o 
  11  11   9      347.24      291.15    111.99 o 
 -13  12   9      501.64      361.98    155.09 o 
 -12  12   9     1471.60     1563.02     96.06 o 
 -11  12   9      855.69      826.25     68.21 o 
 -10  12   9        1.50       11.86     25.93 o 
  -9  12   9        5.58       20.21     12.58 o 
  -8  12   9        2.65       17.50     14.25 o 
  -7  12   9        9.98       12.37     18.79 o 
  -6  12   9      208.36      255.67     71.72 o 
  -5  12   9      520.35      499.49     35.09 o 
  -4  12   9      506.28      459.84     32.87 o 
  -3  12   9     1314.31     1343.79     57.58 o 
  -2  12   9     2624.39     2663.47    110.77 o 
  -1  12   9     1535.41     1496.53     64.12 o 
   0  12   9      248.26      242.02     68.89 o 
   1  12   9      458.96      406.42     35.58 o 
   2  12   9      749.01      722.03     33.71 o 
   3  12   9     3513.24     3646.96    110.86 o 
   4  12   9      157.75      172.68     44.39 o 
   5  12   9       12.10       10.50      8.81 o 
   6  12   9      708.38      672.35     53.51 o 
   7  12   9     2051.75     2060.79     69.33 o 
   8  12   9      187.84      173.30     61.35 o 
   9  12   9      861.57      931.31     51.01 o 
  10  12   9        8.53        8.05     19.67 o 
 -12  13   9       51.68       24.64     20.25 o 
 -11  13   9        3.32       10.33     24.55 o 
 -10  13   9     1290.57     1258.74    114.82 o 
  -9  13   9      110.99       83.50     45.02 o 
  -8  13   9      337.18      347.86     50.43 o 
  -7  13   9     2722.69     2707.53    101.56 o 
  -6  13   9       21.62       26.13     22.85 o 
  -5  13   9       33.60       14.83     21.41 o 
  -4  13   9       72.93       66.98     24.89 o 
  -3  13   9     1244.79     1274.40     47.36 o 
  -2  13   9      296.97      305.36     68.82 o 
  -1  13   9     2303.12     2342.58     81.85 o 
   0  13   9       12.22       37.12     17.55 o 
   1  13   9     9937.03    10617.42    182.94 o 
   2  13   9       12.04       14.01     17.98 o 
   3  13   9      185.88      198.72     48.66 o 
   4  13   9        0.01        6.28     18.48 o 
   5  13   9       10.24       13.78     17.46 o 
   6  13   9      252.42      228.28     59.81 o 
   7  13   9       68.67      103.51     30.02 o 
   8  13   9       53.42       48.02     22.13 o 
   9  13   9     1707.15     1793.87    102.49 o 
 -11  14   9       99.15      108.79     73.43 o 
 -10  14   9      140.09      127.83     81.11 o 
  -9  14   9      379.06      433.60     69.13 o 
  -8  14   9       46.63       29.22     19.44 o 
  -7  14   9      215.31      265.23     81.20 o 
  -6  14   9      314.74      310.10    106.76 o 
  -5  14   9     1921.06     1864.99     96.91 o 
  -4  14   9      175.72      166.33     55.08 o 
  -3  14   9     2191.28     2210.31     86.29 o 
  -2  14   9      670.55      670.89     61.79 o 
  -1  14   9     1814.43     1952.14     92.80 o 
   0  14   9       26.29       27.81     14.72 o 
   1  14   9      258.24      272.99    101.54 o 
   2  14   9     1554.59     1606.75     93.99 o 
   3  14   9     2043.60     2077.92     88.58 o 
   4  14   9       17.76        9.96     12.65 o 
   5  14   9      189.84      245.71     63.05 o 
   6  14   9      346.33      334.31     85.97 o 
   7  14   9      575.73      549.76     88.82 o 
   8  14   9      353.73      291.32     87.96 o 
  -9  15   9        6.24        1.75     27.99 o 
  -8  15   9     2957.60     2881.29    139.30 o 
  -7  15   9      166.52      147.17     59.32 o 
  -6  15   9     1502.27     1604.86     70.04 o 
  -5  15   9     1035.18      996.76     72.59 o 
  -4  15   9      208.99      207.18     82.37 o 
  -3  15   9      318.67      298.88    111.65 o 
  -2  15   9      377.28      364.72     46.87 o 
  -1  15   9     2071.04     2106.66    128.61 o 
   0  15   9     5724.69     6468.21    230.28 o 
   1  15   9      350.78      367.14    137.04 o 
   2  15   9     1586.19     1644.15     79.00 o 
   3  15   9      192.08      192.67     75.54 o 
   4  15   9     1464.18     1471.67     72.04 o 
   5  15   9      862.78      790.20     57.01 o 
   6  15   9      269.91      276.73     79.08 o 
   7  15   9      926.26      987.10     56.81 o 
  -8  16   9      638.81      626.07     60.92 o 
  -7  16   9       89.27      113.92     44.16 o 
  -6  16   9      400.66      323.67    122.21 o 
  -5  16   9       60.49       50.81     26.46 o 
  -4  16   9        6.17       19.10     28.06 o 
  -3  16   9        9.53       16.42     27.38 o 
  -2  16   9       11.95       40.38     52.24 o 
  -1  16   9      239.69      221.62    125.98 o 
   0  16   9       52.52       58.02     41.11 o 
   1  16   9      340.45      344.67    225.65 o 
   2  16   9     1280.79     1273.54     88.46 o 
   3  16   9      473.38      400.02    199.62 o 
   4  16   9      735.84      762.37    102.36 o 
   5  16   9        0.73       -4.00     43.95 o 
  -6  17   9      693.73      633.09    204.30 o 
  -5  17   9      452.92      374.48    178.03 o 
  -4  17   9     1688.23     1825.17    131.25 o 
  -3  17   9       18.39       19.18     49.24 o 
  -2  17   9      527.17      521.19    247.82 o 
  -1  17   9      428.69      318.18    189.63 o 
   0  17   9        7.31        9.71     28.82 o 
   1  17   9       73.17      119.32     72.08 o 
   2  17   9      213.83      295.49    124.81 o 
   3  17   9      134.41      120.08     67.81 o 
 -16   0  10      785.24      676.08     98.95 o 
 -14   0  10      416.25      445.55    281.79 o 
 -12   0  10      165.82      148.60     73.25 o 
 -10   0  10     1989.69     2082.50     71.01 o 
  -8   0  10     7465.08     7360.59    195.46 o 
  -6   0  10       14.28       20.88     15.19 o 
  -4   0  10     1129.29     1147.44     79.37 o 
  -2   0  10       14.57       31.29     24.34 o 
   0   0  10      218.70      243.91     23.05 o 
   2   0  10     6625.60     6584.59    200.39 o 
   4   0  10      302.91      291.45     65.44 o 
   6   0  10        5.00       26.23     21.78 o 
   8   0  10       34.04       45.51     19.80 o 
  10   0  10     2308.58     2296.09    138.52 o 
  12   0  10      307.17      352.21    104.15 o 
 -16   1  10      386.93      265.67    106.77 o 
 -15   1  10      291.72      264.74    106.30 o 
 -14   1  10      533.28      570.05    173.09 o 
 -13   1  10       90.60      116.07     48.48 o 
 -12   1  10     7069.25     7217.02    224.04 o 
 -11   1  10     1951.33     1989.32     66.83 o 
 -10   1  10        2.33        8.52      8.03 o 
  -9   1  10     1771.46     1730.01     49.63 o 
  -8   1  10     3006.32     2961.27     66.44 o 
  -7   1  10      311.55      298.37     20.22 o 
  -6   1  10     5419.00     5453.10     93.25 o 
  -5   1  10      647.87      633.44     39.99 o 
  -4   1  10    22489.09    23268.41    293.29 o 
  -3   1  10    10234.65    10807.63    327.40 o 
  -2   1  10      141.75      146.66     10.14 o 
  -1   1  10     4895.84     5173.45     83.61 o 
   0   1  10     5220.08     5665.35     89.17 o 
   1   1  10      751.93      702.70     26.99 o 
   2   1  10      215.86      198.74     33.97 o 
   3   1  10     6757.26     7010.41    194.90 o 
   4   1  10     7910.08     8119.58    124.12 o 
   5   1  10     1949.64     1980.50     75.09 o 
   6   1  10      140.42      164.10     37.19 o 
   7   1  10      292.83      297.00     64.61 o 
   8   1  10      134.21      157.93     41.48 o 
   9   1  10      191.60      177.36     40.97 o 
  10   1  10     5895.79     6239.01    344.21 o 
  11   1  10       27.29       24.72     20.70 o 
  12   1  10      244.25      228.98     73.64 o 
  13   1  10       34.07       37.93     17.93 o 
 -16   2  10      232.69      203.69     84.68 o 
 -15   2  10      181.08      216.45     91.50 o 
 -14   2  10     1635.19     1787.72    111.09 o 
 -13   2  10      513.42      430.02     50.81 o 
 -12   2  10      130.61      120.19     45.36 o 
 -11   2  10     5775.66     5669.94    143.55 o 
 -10   2  10      107.51      102.40     25.88 o 
  -9   2  10     6087.36     6252.44    106.54 o 
  -8   2  10       58.89       67.05     15.04 o 
  -7   2  10     2981.67     3058.69     64.68 o 
  -6   2  10     1118.68     1103.28     43.85 o 
  -5   2  10     8725.57     8923.48    161.07 o 
  -4   2  10        4.00        8.06      6.28 o 
  -3   2  10       75.96       73.32     13.17 o 
  -2   2  10      414.07      458.85     18.00 o 
  -1   2  10     2109.53     1965.99     61.68 o 
   0   2  10    10372.76    11278.56    156.11 o 
   1   2  10     2031.72     2008.11     48.36 o 
   2   2  10     1305.17     1308.83     41.50 o 
   3   2  10     8597.25     8695.11    145.77 o 
   4   2  10      479.47      487.08     29.40 o 
   5   2  10      266.11      306.37     63.97 o 
   6   2  10       76.19       98.33     25.99 o 
   7   2  10     2327.35     2342.25     77.82 o 
   8   2  10     5416.44     5488.37    142.39 o 
   9   2  10      367.78      405.79     77.26 o 
  10   2  10      182.06      189.82     59.47 o 
  11   2  10     2307.90     2349.74     82.20 o 
  12   2  10      223.44       98.26     50.25 o 
  13   2  10     2890.44     2865.30    101.84 o 
 -16   3  10       77.10       86.12     46.02 o 
 -15   3  10      344.39      392.62    131.09 o 
 -14   3  10      551.65      556.28    210.36 o 
 -13   3  10      327.79      382.17     44.86 o 
 -12   3  10      567.33      546.25     61.15 o 
 -11   3  10     1443.29     1304.69     57.79 o 
 -10   3  10     6672.54     6536.80    199.35 o 
  -9   3  10      352.12      359.74     20.67 o 
  -8   3  10      458.37      429.05     18.09 o 
  -7   3  10     4934.70     4660.51    263.32 o 
  -6   3  10     1079.90      999.25     29.97 o 
  -5   3  10      895.77      908.71     29.19 o 
  -4   3  10     1708.40     1732.41     64.47 o 
  -3   3  10      199.25      212.29     18.71 o 
  -2   3  10     8701.49     8306.80    292.05 o 
  -1   3  10     1179.06     1302.89     50.75 o 
   0   3  10      482.23      504.20     18.25 o 
   1   3  10     1574.13     1615.08     47.02 o 
   2   3  10     6088.46     6047.25    105.65 o 
   3   3  10      936.86      911.11     36.16 o 
   4   3  10     1494.08     1508.81     56.24 o 
   5   3  10      338.33      347.79     50.29 o 
   6   3  10     2279.82     2294.33     78.43 o 
   7   3  10      338.67      350.71     73.95 o 
   8   3  10       33.54       50.13     20.28 o 
   9   3  10     2873.20     2988.97     88.32 o 
  10   3  10     1343.81     1298.49     74.49 o 
  11   3  10     2585.29     2471.99     83.12 o 
  12   3  10      407.80      361.40     52.08 o 
  13   3  10      116.55       98.43     35.77 o 
 -16   4  10      208.23      211.92     94.30 o 
 -15   4  10     3220.02     3304.42    180.41 o 
 -14   4  10      599.44      591.30    191.15 o 
 -13   4  10      741.99      723.16     50.16 o 
 -12   4  10      598.55      540.85     49.96 o 
 -11   4  10     1203.49     1237.59     44.30 o 
 -10   4  10       50.43       53.66     14.53 o 
  -9   4  10       15.95       22.44     10.10 o 
  -8   4  10      345.69      321.06     17.92 o 
  -7   4  10     3714.71     3376.13    197.04 o 
  -6   4  10      766.80      688.53     30.74 o 
  -5   4  10     1868.32     1907.90     67.52 o 
  -4   4  10     4001.02     3986.44    106.38 o 
  -3   4  10     1251.50     1248.43     49.07 o 
  -2   4  10      745.04      640.64     23.63 o 
  -1   4  10     3713.56     3725.01     85.74 o 
   0   4  10      479.87      493.87     21.11 o 
   1   4  10      306.53      280.67     20.35 o 
   2   4  10     3452.50     3363.04     89.64 o 
   3   4  10     1825.12     1910.48     68.75 o 
   4   4  10      909.62      895.63     36.58 o 
   5   4  10      613.49      637.40     34.98 o 
   6   4  10       45.49       51.61     17.54 o 
   7   4  10     9074.29     9514.10    200.13 o 
   8   4  10     1332.41     1296.82     71.22 o 
   9   4  10      658.77      700.48     62.56 o 
  10   4  10      561.80      630.34     66.53 o 
  11   4  10      237.55      126.28     49.49 o 
  12   4  10      728.49      737.67     46.24 o 
  13   4  10      231.18      145.30     62.55 o 
 -16   5  10     2325.41     2458.83    152.89 o 
 -15   5  10      839.06      817.10    105.97 o 
 -14   5  10     1381.77     1417.72     87.69 o 
 -13   5  10        5.79        6.46     26.77 o 
 -12   5  10        1.09        0.03     14.53 o 
 -11   5  10      173.88      167.13     29.61 o 
 -10   5  10     1628.33     1639.72     62.27 o 
  -9   5  10      253.10      207.62     22.46 o 
  -8   5  10    14382.74    14041.00    327.57 o 
  -7   5  10     1329.09     1251.45     42.10 o 
  -6   5  10      917.73      982.44     43.22 o 
  -5   5  10       31.15       25.01     13.85 o 
  -4   5  10     2784.67     2742.90    103.14 o 
  -3   5  10     3240.40     3007.82    199.68 o 
  -2   5  10        7.40       13.37      5.54 o 
  -1   5  10        1.71       15.47     12.50 o 
   0   5  10    10726.72    11049.19    263.80 o 
   1   5  10     6379.79     6425.50    146.09 o 
   2   5  10      475.71      488.74     26.90 o 
   3   5  10      584.24      610.69     27.93 o 
   4   5  10       65.47       59.39     15.53 o 
   5   5  10        5.51       13.27     16.11 o 
   6   5  10     3119.88     3080.79     83.96 o 
   7   5  10      510.19      520.32     64.82 o 
   8   5  10     2552.48     2587.09     78.11 o 
   9   5  10       35.99       40.80     18.15 o 
  10   5  10     3962.46     3976.01    124.08 o 
  11   5  10       10.11       14.90     14.18 o 
  12   5  10       14.15       17.35     14.72 o 
  13   5  10       34.72       32.01     19.55 o 
 -15   6  10      276.67      228.09    112.20 o 
 -14   6  10     1189.51     1100.80     62.40 o 
 -13   6  10      426.14      377.28     94.48 o 
 -12   6  10     1350.49     1338.45     74.49 o 
 -11   6  10      197.57      173.37     43.34 o 
 -10   6  10      982.41     1096.54     46.78 o 
  -9   6  10     1779.06     1757.45     52.19 o 
  -8   6  10     2976.13     2887.78     94.83 o 
  -7   6  10       28.70       35.87     15.35 o 
  -6   6  10      369.69      365.70     23.78 o 
  -5   6  10      331.45      319.31     18.22 o 
  -4   6  10     7887.65     8141.10    142.76 o 
  -3   6  10     2444.24     2477.88     72.22 o 
  -2   6  10     4347.15     4379.76    139.10 o 
  -1   6  10     3052.04     2809.53     64.38 o 
   0   6  10     1142.34     1125.91     35.36 o 
   1   6  10     3942.80     4018.36     74.52 o 
   2   6  10      219.50      216.82     26.90 o 
   3   6  10     2904.88     3043.15     84.97 o 
   4   6  10      130.94      165.22     41.72 o 
   5   6  10      777.00      802.82     41.29 o 
   6   6  10     2314.94     2294.39     74.71 o 
   7   6  10     1580.66     1524.52     69.32 o 
   8   6  10     1084.29     1105.19     53.21 o 
   9   6  10     2613.59     2724.31     87.27 o 
  10   6  10     1602.73     1587.03     86.82 o 
  11   6  10       60.18       54.70     22.88 o 
  12   6  10      316.33      314.17     49.14 o 
  13   6  10       77.42       73.76     35.09 o 
 -15   7  10       28.05       48.67     82.19 o 
 -14   7  10       28.48       38.90     21.71 o 
 -13   7  10     1291.51     1221.03     59.03 o 
 -12   7  10      531.92      536.48     45.56 o 
 -11   7  10       38.05       44.39     19.43 o 
 -10   7  10     1208.15     1104.53     57.00 o 
  -9   7  10     1983.96     1948.26     94.26 o 
  -8   7  10     3475.76     3432.36     71.61 o 
  -7   7  10     3301.88     3225.03    127.74 o 
  -6   7  10      527.74      483.57     25.97 o 
  -5   7  10     9675.38     9690.87    210.74 o 
  -4   7  10    11402.76    11086.71    673.10 o 
  -3   7  10     1071.93      896.01     62.99 o 
  -2   7  10     8689.91     8408.42    261.58 o 
  -1   7  10       41.71       37.34     13.75 o 
   0   7  10     4333.38     4319.75    165.01 o 
   1   7  10      808.62      812.86     35.36 o 
   2   7  10       13.62       33.16     10.19 o 
   3   7  10     1069.29     1037.60     50.99 o 
   4   7  10     5142.12     5191.69    115.07 o 
   5   7  10       22.49        9.26     17.19 o 
   6   7  10     1445.90     1445.01     58.00 o 
   7   7  10      728.47      752.62     48.46 o 
   8   7  10     1019.50     1039.91     51.21 o 
   9   7  10      395.62      422.95     91.47 o 
  10   7  10       43.13       48.81     17.88 o 
  11   7  10      636.83      641.87     64.67 o 
  12   7  10       61.29       52.76     27.96 o 
 -14   8  10       36.71       42.04     29.66 o 
 -13   8  10      431.83      364.30     51.15 o 
 -12   8  10      663.49      546.64     52.93 o 
 -11   8  10      994.07      930.23     40.55 o 
 -10   8  10     1247.77     1213.96     46.10 o 
  -9   8  10     4167.97     4146.69    128.83 o 
  -8   8  10       53.02       53.07     22.39 o 
  -7   8  10      551.12      531.65     28.59 o 
  -6   8  10      870.99      803.46     53.40 o 
  -5   8  10     4291.34     4129.03    117.19 o 
  -4   8  10     1636.56     1623.62     62.14 o 
  -3   8  10     1243.56     1140.54     54.15 o 
  -2   8  10     4981.28     4945.43    142.27 o 
  -1   8  10     2073.69     2076.23     82.15 o 
   0   8  10     1866.93     1813.90     60.41 o 
   1   8  10     6470.03     6529.53    154.00 o 
   2   8  10      534.58      509.77     33.64 o 
   3   8  10     6007.70     6106.67    140.57 o 
   4   8  10     7234.13     7260.07    190.12 o 
   5   8  10      683.48      657.56     53.80 o 
   6   8  10      177.29      187.90     50.71 o 
   7   8  10     1302.36     1318.53     52.47 o 
   8   8  10       76.16       83.34     21.34 o 
   9   8  10      496.71      497.58    107.70 o 
  10   8  10       88.02       97.45     36.53 o 
  11   8  10      158.44      117.44     49.55 o 
  12   8  10     1836.67     1761.61    102.22 o 
 -14   9  10       40.27       34.29     22.41 o 
 -13   9  10       11.28       27.58     28.00 o 
 -12   9  10       65.62       56.29     23.42 o 
 -11   9  10     6518.94     6496.21    189.99 o 
 -10   9  10      213.09      189.74     34.60 o 
  -9   9  10     1634.29     1685.26     76.59 o 
  -8   9  10       88.46       86.79     25.48 o 
  -7   9  10      511.45      466.97     29.64 o 
  -6   9  10     1563.21     1596.33     61.78 o 
  -5   9  10      188.58      218.93     69.12 o 
  -4   9  10       41.73       30.34     14.26 o 
  -3   9  10     5729.26     5864.06    154.41 o 
  -2   9  10      359.50      341.25     37.92 o 
  -1   9  10      758.20      732.44     41.48 o 
   0   9  10      507.95      536.52     42.07 o 
   1   9  10        1.05        5.60     13.40 o 
   2   9  10      896.42      902.15     37.98 o 
   3   9  10      344.61      356.62     74.62 o 
   4   9  10       75.85       96.63     26.76 o 
   5   9  10     4283.52     4333.40    110.04 o 
   6   9  10     1912.05     1931.16     69.64 o 
   7   9  10     1796.61     1859.01     70.30 o 
   8   9  10       85.80       83.60     27.90 o 
   9   9  10      261.09      228.56     65.21 o 
  10   9  10      276.38      214.21     72.29 o 
  11   9  10      424.72      266.23    102.21 o 
 -13  10  10        1.30       11.97     23.72 o 
 -12  10  10        0.94       15.97     31.83 o 
 -11  10  10      380.70      384.24     56.32 o 
 -10  10  10        1.56       12.39     13.46 o 
  -9  10  10      158.74      141.73     55.15 o 
  -8  10  10     1590.78     1501.22     58.19 o 
  -7  10  10     1561.06     1594.76     53.29 o 
  -6  10  10      363.41      387.59     99.10 o 
  -5  10  10     1004.67      957.65     42.75 o 
  -4  10  10      822.34      767.74     42.40 o 
  -3  10  10       69.26       68.99     23.94 o 
  -2  10  10      656.55      642.49     45.99 o 
  -1  10  10     4208.32     4286.03    112.72 o 
   0  10  10      659.39      580.68     37.67 o 
   1  10  10      350.11      391.01     42.10 o 
   2  10  10      493.97      507.19     56.77 o 
   3  10  10     4856.91     4525.34    225.49 o 
   4  10  10       24.36       36.61     14.26 o 
   5  10  10     3063.28     3031.07     90.01 o 
   6  10  10      831.91      860.13     49.39 o 
   7  10  10      533.80      485.56     39.98 o 
   8  10  10       19.77       42.60     18.13 o 
   9  10  10       22.63       30.16     15.89 o 
  10  10  10      893.70      758.86     57.01 o 
  11  10  10     2058.63     2090.01    100.41 o 
 -13  11  10      133.48      129.95     73.81 o 
 -12  11  10     1382.12     1558.36    183.19 o 
 -11  11  10        0.41        0.39     25.20 o 
 -10  11  10      194.37      168.57     84.45 o 
  -9  11  10      804.23      742.94     84.56 o 
  -8  11  10      513.58      556.39     74.20 o 
  -7  11  10       91.99       95.68     36.47 o 
  -6  11  10      726.38      699.52     45.06 o 
  -5  11  10      267.05      244.01     33.30 o 
  -4  11  10     5281.84     5434.45    150.29 o 
  -3  11  10      942.70      878.34     39.76 o 
  -2  11  10       12.42       12.53     18.06 o 
  -1  11  10     1268.07     1221.73     60.77 o 
   0  11  10       82.67       87.67     34.28 o 
   1  11  10     4650.50     4726.06    137.60 o 
   2  11  10        0.37        5.09     14.55 o 
   3  11  10     3489.58     3624.26     93.17 o 
   4  11  10     2307.54     2349.17     77.34 o 
   5  11  10       32.94       29.45     15.06 o 
   6  11  10      375.82      368.12     71.70 o 
   7  11  10        0.59       16.55     17.38 o 
   8  11  10      272.96      335.32     84.16 o 
   9  11  10      226.58      212.21     67.84 o 
  10  11  10      815.75      846.18     59.77 o 
 -12  12  10       13.04       18.96     17.67 o 
 -11  12  10      731.98      658.96     60.96 o 
 -10  12  10        1.39       12.15     18.21 o 
  -9  12  10      338.76      262.45    142.71 o 
  -8  12  10      230.43      192.46     64.54 o 
  -7  12  10        1.98       16.37     18.62 o 
  -6  12  10      136.34      149.29     58.36 o 
  -5  12  10      945.39      856.85     38.47 o 
  -4  12  10        1.32       14.30     13.28 o 
  -3  12  10       34.03       45.81     19.37 o 
  -2  12  10        8.14        4.11     13.56 o 
  -1  12  10     3458.06     3429.04    101.70 o 
   0  12  10     3618.44     3381.42    109.67 o 
   1  12  10      135.74      134.25     44.94 o 
   2  12  10      220.72      212.84     33.74 o 
   3  12  10      465.57      425.97     46.01 o 
   4  12  10      229.22      226.55     56.04 o 
   5  12  10       62.80       63.13     24.39 o 
   6  12  10      546.53      513.88    111.80 o 
   7  12  10      765.27      857.88     51.85 o 
   8  12  10     1286.63     1224.40     73.36 o 
   9  12  10      250.45      237.57     69.27 o 
 -11  13  10      144.84       88.89     81.78 o 
 -10  13  10      392.54      296.40    180.40 o 
  -9  13  10      538.15      500.73     76.94 o 
  -8  13  10     2495.04     2541.14    119.35 o 
  -7  13  10      904.61      844.61     74.58 o 
  -6  13  10     3346.55     3299.87    125.22 o 
  -5  13  10        4.33       16.04     22.99 o 
  -4  13  10     1715.72     1630.27     83.22 o 
  -3  13  10      475.50      442.66     45.97 o 
  -2  13  10       78.20       91.03     34.11 o 
  -1  13  10     1150.43     1107.58     49.40 o 
   0  13  10     6838.30     6839.21    182.25 o 
   1  13  10      120.71      101.43     41.28 o 
   2  13  10     8013.11     6490.80   1100.27 o 
   3  13  10      144.23      129.41     52.00 o 
   4  13  10      263.30      290.08     74.50 o 
   5  13  10      488.27      495.63    123.75 o 
   6  13  10       61.99       73.58     31.37 o 
   7  13  10      546.86      568.33    145.22 o 
   8  13  10       67.88       70.09     28.13 o 
 -10  14  10        2.02        9.27     31.02 o 
  -9  14  10       19.97       35.84     24.60 o 
  -8  14  10      844.43      837.68     53.92 o 
  -7  14  10      430.43      374.49    108.18 o 
  -6  14  10     1481.68     1438.17     71.32 o 
  -5  14  10      325.57      377.09    100.61 o 
  -4  14  10       39.80       39.18     21.48 o 
  -3  14  10     1625.66     1619.31     88.28 o 
  -2  14  10     2148.98     2116.47     84.95 o 
  -1  14  10     1759.89     1807.11    102.95 o 
   0  14  10     3351.95     3050.00    194.59 o 
   1  14  10       79.17       45.93     26.72 o 
   2  14  10     1493.64     1483.23     73.69 o 
   3  14  10      500.22      548.48     85.18 o 
   4  14  10      284.44      247.35     85.65 o 
   5  14  10       33.43       41.70     17.62 o 
   6  14  10      170.33      114.46     44.36 o 
   7  14  10     1221.76     1214.33     58.88 o 
  -8  15  10        2.88       14.43     16.78 o 
  -7  15  10     2576.64     2522.59    133.31 o 
  -6  15  10        2.98        1.36     23.09 o 
  -5  15  10       47.22       29.75     29.21 o 
  -4  15  10     3015.40     3013.64    137.59 o 
  -3  15  10      314.50      234.13     80.14 o 
  -2  15  10      208.22      195.93     99.26 o 
  -1  15  10      297.45      366.62    111.25 o 
   0  15  10        2.12        2.34     32.14 o 
   1  15  10     2720.58     2899.10    173.68 o 
   2  15  10        1.94        8.30     24.22 o 
   3  15  10       22.21       11.45     20.35 o 
   4  15  10     1078.83     1135.42     93.36 o 
   5  15  10      158.24      150.38     56.56 o 
   6  15  10      676.81      646.53     66.35 o 
  -7  16  10      493.72      451.72     57.69 o 
  -6  16  10      136.94      131.88     64.82 o 
  -5  16  10     1486.51     1510.57    120.19 o 
  -4  16  10       15.84       10.02     33.91 o 
  -3  16  10      449.67      414.19     76.36 o 
  -2  16  10     1019.97      998.82     80.04 o 
  -1  16  10     1638.01     1639.36    123.16 o 
   0  16  10        1.14        9.58     23.83 o 
   1  16  10      159.51      191.16    101.10 o 
   2  16  10      383.92      309.45    181.51 o 
   3  16  10     2429.64     2569.84    162.31 o 
   4  16  10        7.76        3.58     28.74 o 
  -3  17  10     1596.53     1641.44    121.06 o 
  -2  17  10       12.17       19.01     34.60 o 
  -1  17  10     1908.00     1789.13    128.40 o 
   0  17  10     1836.90     1821.03    134.27 o 
   1  17  10       64.79       43.54     28.08 o 
 -15   0  11        5.97        9.18     43.06 o 
 -13   0  11     6953.99     7133.71    360.33 o 
 -11   0  11      478.16      514.64    130.33 o 
  -9   0  11     4652.18     4833.87    171.05 o 
  -7   0  11      423.20      430.59     37.60 o 
  -5   0  11    11412.67    12037.65    224.81 o 
  -3   0  11       39.69       37.40     20.10 o 
  -1   0  11     2231.12     2262.44     89.93 o 
   1   0  11     2084.23     2204.01     97.84 o 
   3   0  11    30349.00    32634.51    305.02 o 
   5   0  11      101.49       86.40     35.71 o 
   7   0  11      631.94      591.70     59.68 o 
   9   0  11       24.38       18.93     21.41 o 
  11   0  11     2974.15     2848.44    104.09 o 
  13   0  11      610.89      545.80     55.64 o 
 -16   1  11      288.03      255.76    142.10 o 
 -15   1  11       65.74       96.72     37.47 o 
 -14   1  11      185.02      209.83     74.67 o 
 -13   1  11      701.31      698.53     65.00 o 
 -12   1  11     3945.23     4104.50    191.53 o 
 -11   1  11     1422.64     1398.63     75.72 o 
 -10   1  11     3772.19     3929.24    109.49 o 
  -9   1  11      393.31      370.88     20.74 o 
  -8   1  11      846.47      868.40     41.52 o 
  -7   1  11       93.10       82.28     21.77 o 
  -6   1  11      436.01      393.63     44.57 o 
  -5   1  11      815.43      822.95     34.29 o 
  -4   1  11     9131.12     9189.69    206.33 o 
  -3   1  11     1650.94     1557.58     71.00 o 
  -2   1  11     5054.83     5094.67     87.10 o 
  -1   1  11      511.20      552.63     23.63 o 
   0   1  11     1039.69     1057.68     37.77 o 
   1   1  11       31.20       39.82     11.20 o 
   2   1  11       32.86       35.42     13.11 o 
   3   1  11      389.86      393.77     36.30 o 
   4   1  11     7047.91     7418.28    162.87 o 
   5   1  11     1042.65     1032.33     48.68 o 
   6   1  11     1430.74     1486.06     53.50 o 
   7   1  11      916.42      895.39     43.02 o 
   8   1  11      642.64      321.27    161.30 o 
   9   1  11        4.80       17.77     22.36 o 
  10   1  11      200.87      195.88     41.05 o 
  11   1  11      501.29      461.31     64.64 o 
  12   1  11        3.87       16.21     15.47 o 
  13   1  11       32.51       38.33     16.09 o 
 -16   2  11      117.06      105.58     66.40 o 
 -15   2  11       17.86       25.14     29.37 o 
 -14   2  11      269.84      380.01    113.54 o 
 -13   2  11        2.53        9.44     33.74 o 
 -12   2  11      790.35      808.78     66.96 o 
 -11   2  11     2786.08     2788.58    105.83 o 
 -10   2  11        2.95       10.65      7.58 o 
  -9   2  11       65.69       74.58     20.23 o 
  -8   2  11     2118.61     2199.51     83.70 o 
  -7   2  11     1065.55     1090.11     52.59 o 
  -6   2  11      561.01      590.01     36.66 o 
  -5   2  11      159.76      159.80     10.74 o 
  -4   2  11      229.48      252.13     13.12 o 
  -3   2  11     5987.69     6186.55    104.79 o 
  -2   2  11     3687.32     3818.89    114.56 o 
  -1   2  11       22.59       19.47      7.30 o 
   0   2  11     1004.36      952.85     28.01 o 
   1   2  11     3629.28     3596.75     61.81 o 
   2   2  11     3490.59     3382.43     86.99 o 
   3   2  11       33.66       57.69     21.23 o 
   4   2  11     1647.59     1665.22     56.05 o 
   5   2  11     1816.44     1941.62     72.41 o 
   6   2  11     1314.61     1379.76     51.46 o 
   7   2  11     1939.06     2025.37     78.64 o 
   8   2  11       12.30       32.72     14.42 o 
   9   2  11     3656.44     3746.53    110.15 o 
  10   2  11       14.91       27.72     16.60 o 
  11   2  11     1091.92     1001.85     55.40 o 
  12   2  11       24.98       24.48     17.99 o 
  13   2  11      267.04      213.79     76.45 o 
 -15   3  11     2329.62     2279.15    197.12 o 
 -14   3  11      233.62      191.08     79.42 o 
 -13   3  11      536.57      582.27     73.59 o 
 -12   3  11     1915.88     1939.91    122.80 o 
 -11   3  11     1518.33     1544.41     59.47 o 
 -10   3  11      482.05      453.68     27.41 o 
  -9   3  11     1133.02     1055.43     74.28 o 
  -8   3  11     1871.47     1897.19     71.56 o 
  -7   3  11     1087.29      972.16    114.72 o 
  -6   3  11      309.76      313.99     35.18 o 
  -5   3  11      140.71      142.32     26.22 o 
  -4   3  11     1024.99      988.18     29.54 o 
  -3   3  11       65.76       55.89     17.33 o 
  -2   3  11     5287.59     5243.89    151.30 o 
  -1   3  11      343.54      369.85     18.90 o 
   0   3  11     3003.21     2901.95     45.92 o 
   1   3  11     1301.57     1261.61     39.06 o 
   2   3  11     1653.02     1800.48     58.71 o 
   3   3  11     1957.22     1903.27     66.95 o 
   4   3  11      970.83      996.55     47.87 o 
   5   3  11      846.76      892.04     46.23 o 
   6   3  11     6666.03     6698.15    154.19 o 
   7   3  11      538.34      608.60     63.06 o 
   8   3  11     1153.33     1086.68     59.35 o 
   9   3  11       56.30       58.97     25.66 o 
  10   3  11     3437.94     3402.48    114.02 o 
  11   3  11        8.27       21.49     15.40 o 
  12   3  11      231.02      189.36     54.80 o 
 -15   4  11     2319.72     2456.70    158.02 o 
 -14   4  11     1438.58     1474.14    128.41 o 
 -13   4  11      216.97      247.33     81.47 o 
 -12   4  11        0.81       11.29     20.29 o 
 -11   4  11     1388.22     1255.66     40.67 o 
 -10   4  11     1837.71     1877.19     58.70 o 
  -9   4  11     2779.13     2628.77    119.00 o 
  -8   4  11     1108.00     1155.31     51.06 o 
  -7   4  11      648.92      577.84     44.69 o 
  -6   4  11      124.94      118.27     42.63 o 
  -5   4  11      642.20      616.35     26.15 o 
  -4   4  11       67.21       59.69     20.58 o 
  -3   4  11      581.14      555.45     27.67 o 
  -2   4  11      382.68      328.51     43.93 o 
  -1   4  11     1160.14     1068.40     30.95 o 
   0   4  11     5832.90     6023.83     85.07 o 
   1   4  11     6575.14     6616.69    201.17 o 
   2   4  11      978.01      961.32     41.37 o 
   3   4  11      301.57      334.98     61.59 o 
   4   4  11       64.06       53.16     19.50 o 
   5   4  11        1.43       21.06     11.11 o 
   6   4  11       32.60       32.09     16.94 o 
   7   4  11     2293.98     2335.79     90.95 o 
   8   4  11     7561.66     7737.09    198.89 o 
   9   4  11     1079.47     1029.44     67.57 o 
  10   4  11     1624.57     1602.51     62.80 o 
  11   4  11      296.88      273.87     66.90 o 
  12   4  11        1.48        9.11     12.80 o 
 -15   5  11     2016.14     1982.96    156.85 o 
 -14   5  11      528.48      432.91    164.31 o 
 -13   5  11        3.91       23.16     18.36 o 
 -12   5  11      180.37      199.74     86.19 o 
 -11   5  11       61.29       55.28     20.44 o 
 -10   5  11      741.34      686.75     36.57 o 
  -9   5  11     2135.14     2068.76     98.14 o 
  -8   5  11     3137.94     3251.30    121.86 o 
  -7   5  11     2145.10     2312.29    113.14 o 
  -6   5  11     1998.57     1937.24     91.86 o 
  -5   5  11     7797.68     8077.28    221.94 o 
  -4   5  11     1080.41     1147.34     57.24 o 
  -3   5  11     3666.46     3222.54    125.58 o 
  -2   5  11      188.72      146.18     48.12 o 
  -1   5  11     2708.76     2621.45     99.17 o 
   0   5  11     2210.94     2105.06     55.81 o 
   1   5  11      176.60      153.52     34.30 o 
   2   5  11      139.94      134.39     31.82 o 
   3   5  11     5322.28     5402.93    115.31 o 
   4   5  11      868.78      820.98     38.11 o 
   5   5  11     1241.63     1235.19     44.04 o 
   6   5  11       69.25       96.96     23.24 o 
   7   5  11     1755.55     1761.94     77.87 o 
   8   5  11       85.35       98.85     28.58 o 
   9   5  11      121.48      122.85     42.39 o 
  10   5  11        4.67       13.27     16.41 o 
  11   5  11     1178.17     1125.96     62.13 o 
  12   5  11       44.92       32.76     22.59 o 
 -15   6  11     1802.86     1785.55    126.10 o 
 -14   6  11      197.01      133.24    102.97 o 
 -13   6  11      134.15      103.62     64.01 o 
 -12   6  11       25.77       35.26     31.19 o 
 -11   6  11      578.47      475.91     45.19 o 
 -10   6  11        0.24       11.79     11.96 o 
  -9   6  11     2941.49     3211.32    109.35 o 
  -8   6  11        5.90       12.41     17.31 o 
  -7   6  11     1068.12     1090.05     52.36 o 
  -6   6  11     2931.45     3022.27     99.51 o 
  -5   6  11     1190.74     1174.47     60.70 o 
  -4   6  11     3263.96     3301.00    114.78 o 
  -3   6  11       92.87      134.63     43.34 o 
  -2   6  11      172.28      149.26     33.82 o 
  -1   6  11    11072.32    10919.16    275.56 o 
   0   6  11      195.77      185.89     21.91 o 
   1   6  11     1151.46     1134.96     43.09 o 
   2   6  11     3907.47     3808.99     90.84 o 
   3   6  11      789.02      750.19     40.53 o 
   4   6  11     2011.31     1953.14     70.03 o 
   5   6  11     1107.44     1054.54     46.38 o 
   6   6  11      139.02      136.10     30.25 o 
   7   6  11     4938.26     5094.74    169.62 o 
   8   6  11      915.73      965.05     64.35 o 
   9   6  11      203.67      182.24     51.90 o 
  10   6  11     1252.14     1276.31     56.48 o 
  11   6  11       22.43       14.22     12.21 o 
  12   6  11       14.93       16.24     14.00 o 
 -14   7  11       46.51       51.30     51.68 o 
 -13   7  11       33.44       21.78     26.36 o 
 -12   7  11       56.14       35.94     15.52 o 
 -11   7  11     3331.72     3182.13    107.54 o 
 -10   7  11       42.07       55.65     30.74 o 
  -9   7  11        8.36       16.36     15.62 o 
  -8   7  11     2538.25     2632.27    114.93 o 
  -7   7  11     2580.90     2655.32    128.60 o 
  -6   7  11      462.41      441.17     42.16 o 
  -5   7  11      809.82      770.05     48.58 o 
  -4   7  11      126.72       71.54     24.28 o 
  -3   7  11     8393.68     8776.84    275.40 o 
  -2   7  11     2244.15     2306.78     94.67 o 
  -1   7  11       14.75       28.39     17.96 o 
   0   7  11     2132.80     2081.61     76.10 o 
   1   7  11      484.96      469.81     51.78 o 
   2   7  11       45.22       48.27     14.99 o 
   3   7  11      467.74      479.46     32.65 o 
   4   7  11      100.11       97.30     23.61 o 
   5   7  11      787.08      769.74     43.70 o 
   6   7  11      165.82      180.46     50.20 o 
   7   7  11      105.70      111.17     30.08 o 
   8   7  11     1074.10     1070.17     51.33 o 
   9   7  11       10.93       18.16     12.78 o 
  10   7  11        2.93        2.74     17.68 o 
  11   7  11        2.56        5.44     17.59 o 
 -14   8  11      369.95      285.36    266.99 o 
 -13   8  11      226.00      131.30     62.82 o 
 -12   8  11     1147.15     1155.95     71.33 o 
 -11   8  11       16.64        8.66     15.19 o 
 -10   8  11      228.79      221.52     73.75 o 
  -9   8  11      300.46      291.15     41.35 o 
  -8   8  11     1141.07     1278.22     56.71 o 
  -7   8  11     4771.85     4879.69    155.13 o 
  -6   8  11       60.71       79.68     27.54 o 
  -5   8  11     2933.45     2973.82    133.02 o 
  -4   8  11      938.68      993.77     49.77 o 
  -3   8  11        3.86       15.30     15.22 o 
  -2   8  11       12.09       16.53     12.49 o 
  -1   8  11     2284.48     2341.89     98.55 o 
   0   8  11      263.19      299.53     66.43 o 
   1   8  11     1515.98     1544.32     44.75 o 
   2   8  11      875.12      891.93     39.08 o 
   3   8  11      806.41      828.94     34.96 o 
   4   8  11      560.08      592.80     53.65 o 
   5   8  11     1871.75     1794.45     67.79 o 
   6   8  11        3.41       14.37     13.67 o 
   7   8  11       67.81       49.08     19.71 o 
   8   8  11       13.69       17.77     10.27 o 
   9   8  11     3250.35     3479.04    122.66 o 
  10   8  11       41.17       26.78     16.13 o 
  11   8  11     1323.41     1298.51     54.16 o 
 -13   9  11        5.66       11.50     26.12 o 
 -12   9  11     1267.35     1297.61    181.95 o 
 -11   9  11       66.66       46.42     29.23 o 
 -10   9  11     2098.50     1912.41     92.12 o 
  -9   9  11      322.66      349.35     86.34 o 
  -8   9  11      140.76      137.30     51.12 o 
  -7   9  11       46.13       62.93     23.62 o 
  -6   9  11     1920.30     1913.85     81.77 o 
  -5   9  11      331.34      312.82    103.60 o 
  -4   9  11     7970.42     7728.84    244.79 o 
  -3   9  11       30.52       18.37     18.65 o 
  -2   9  11     2207.25     2288.83     99.87 o 
  -1   9  11      717.22      711.55     42.26 o 
   0   9  11      617.18      581.01     40.86 o 
   1   9  11       27.15       34.59     14.24 o 
   2   9  11      222.02      190.79     42.54 o 
   3   9  11     1557.80     1529.08     48.53 o 
   4   9  11     1461.38     1430.92     52.78 o 
   5   9  11        1.16       13.94     15.02 o 
   6   9  11     1200.85     1201.29     49.49 o 
   7   9  11      338.48      323.45     71.67 o 
   8   9  11     2081.93     1928.85     63.53 o 
   9   9  11       31.90       16.48     13.54 o 
  10   9  11      364.78      275.50    120.43 o 
 -13  10  11      205.34      161.71    157.16 o 
 -12  10  11        9.01       19.88     70.87 o 
 -11  10  11       56.46       71.62     53.42 o 
 -10  10  11      569.29      583.98     74.68 o 
  -9  10  11      220.81      189.01     79.06 o 
  -8  10  11     1413.42     1266.11     61.28 o 
  -7  10  11       18.90       43.53     15.75 o 
  -6  10  11     1064.95     1042.80     65.60 o 
  -5  10  11     1021.08     1061.09     49.79 o 
  -4  10  11     2077.19     2073.76     94.64 o 
  -3  10  11      652.69      610.16     41.87 o 
  -2  10  11      142.73      152.20     53.83 o 
  -1  10  11      320.51      322.10     34.30 o 
   0  10  11      549.45      534.99     46.70 o 
   1  10  11      583.74      519.74     42.46 o 
   2  10  11      586.93      581.83     47.28 o 
   3  10  11     3318.21     3368.96     98.50 o 
   4  10  11     1374.68     1393.20     53.32 o 
   5  10  11      189.50      199.31     43.61 o 
   6  10  11      637.23      715.00     50.44 o 
   7  10  11      687.80      664.91     62.90 o 
   8  10  11      488.67      446.59     50.85 o 
   9  10  11      541.10      608.41     75.00 o 
  10  10  11      114.53      101.12     36.52 o 
 -12  11  11       47.45       55.18     38.24 o 
 -11  11  11      665.02      636.99     70.56 o 
 -10  11  11      548.83      564.61     57.30 o 
  -9  11  11     1783.05     1724.47     85.72 o 
  -8  11  11     1875.26     1860.58    122.93 o 
  -7  11  11      810.54      713.08     47.59 o 
  -6  11  11     1402.02     1212.67     89.99 o 
  -5  11  11      132.82      151.43     53.39 o 
  -4  11  11      974.74      946.86     47.93 o 
  -3  11  11      206.25      197.91     74.43 o 
  -2  11  11     1191.94     1155.13     98.73 o 
  -1  11  11     3225.14     3102.59     97.72 o 
   0  11  11      697.28      741.06     43.94 o 
   1  11  11      221.60      259.48     82.07 o 
   2  11  11     1599.34     1600.91     77.73 o 
   3  11  11      917.50      848.59     87.33 o 
   4  11  11     1476.20     1467.06     57.38 o 
   5  11  11      437.86      447.51     57.17 o 
   6  11  11        3.93       17.07      9.33 o 
   7  11  11     1535.99     1405.15     68.64 o 
   8  11  11      385.29      371.92     98.97 o 
   9  11  11        1.42       13.80     15.38 o 
 -11  12  11     3389.04     3244.85    262.09 o 
 -10  12  11      285.71      211.52    119.74 o 
  -9  12  11      207.22      153.03     67.65 o 
  -8  12  11       35.74       16.23     31.14 o 
  -7  12  11     1253.36     1169.31     97.77 o 
  -6  12  11       92.05      135.72     58.59 o 
  -5  12  11      371.28      425.72     48.82 o 
  -4  12  11       13.18       16.13     16.04 o 
  -3  12  11     1851.70     1779.29     71.83 o 
  -2  12  11     6249.57     6410.98    174.89 o 
  -1  12  11      513.97      536.78     46.77 o 
   0  12  11     1341.69     1282.03     57.74 o 
   1  12  11     1444.42     1403.91     64.26 o 
   2  12  11      788.89      810.40     54.33 o 
   3  12  11      930.42      921.36     54.28 o 
   4  12  11      198.92      164.48     43.18 o 
   5  12  11      560.47      492.60     66.22 o 
   6  12  11     1836.48     1797.96     75.75 o 
   7  12  11      443.16      434.87     70.67 o 
   8  12  11       11.30        4.84     28.75 o 
 -10  13  11      978.68     1030.54     75.27 o 
  -9  13  11      718.87      645.34     80.54 o 
  -8  13  11      156.67      130.68     65.15 o 
  -7  13  11     5100.52     5553.84    289.82 o 
  -6  13  11        0.49       -5.80     27.65 o 
  -5  13  11        7.02       19.56     30.01 o 
  -4  13  11       28.74       19.89     19.97 o 
  -3  13  11      212.29      202.70     60.87 o 
  -2  13  11     1032.59     1057.92     47.26 o 
  -1  13  11       31.76       41.49     22.49 o 
   0  13  11       90.21       95.52     36.41 o 
   1  13  11     2088.64     2130.92     70.16 o 
   2  13  11      111.94       86.41     34.69 o 
   3  13  11      508.81      578.94     60.38 o 
   4  13  11       22.52       28.79     16.74 o 
   5  13  11      267.24      199.38     57.16 o 
   6  13  11       20.73        8.25     22.65 o 
   7  13  11       32.20       37.44     19.49 o 
  -9  14  11      765.24      821.91     97.91 o 
  -8  14  11      580.85      616.37     81.08 o 
  -7  14  11       20.20       15.99     26.48 o 
  -6  14  11        0.04       11.20     22.71 o 
  -5  14  11     2656.62     2481.54    120.19 o 
  -4  14  11       14.66       13.64     19.14 o 
  -3  14  11     3280.81     3261.50    164.53 o 
  -2  14  11       17.62       25.96     20.34 o 
  -1  14  11     1963.25     2007.16     83.01 o 
   0  14  11     2402.61     2536.62    124.22 o 
   1  14  11      578.25      621.41     58.77 o 
   2  14  11      228.80      289.19    116.61 o 
   3  14  11      391.24      425.25    137.55 o 
   4  14  11      398.57      378.53     60.32 o 
   5  14  11      598.44      627.92     54.43 o 
   6  14  11       32.75       28.52     15.74 o 
  -7  15  11        0.49       -2.29     20.78 o 
  -6  15  11     1239.50     1277.73     82.45 o 
  -5  15  11     1051.88     1039.21     74.27 o 
  -4  15  11     1587.41     1537.27     81.82 o 
  -3  15  11       19.90       24.40     25.86 o 
  -2  15  11       83.36       67.75     43.71 o 
  -1  15  11      141.32      173.57     78.04 o 
   0  15  11     1151.91     1114.68     89.46 o 
   1  15  11      857.46      881.37     75.74 o 
   2  15  11     1207.10     1214.14    105.50 o 
   3  15  11      558.92      493.96    128.50 o 
   4  15  11      145.61      105.73     49.87 o 
  -5  16  11       76.29       71.62     35.12 o 
  -4  16  11      916.18      852.62    135.28 o 
  -3  16  11      383.29      351.73    170.09 o 
  -2  16  11        1.97       15.60     29.59 o 
  -1  16  11     2356.31     2217.25    153.29 o 
   0  16  11      313.50      297.94    177.97 o 
   1  16  11       44.47       32.22     26.23 o 
   2  16  11       38.44       16.47     37.96 o 
 -14   0  12     1923.46     2082.80    192.55 o 
 -12   0  12     5702.50     6184.49    350.08 o 
 -10   0  12       27.27       26.27     23.67 o 
  -8   0  12     1080.49     1127.94     58.97 o 
  -6   0  12      535.77      652.35     54.58 o 
  -4   0  12     1441.81     1415.54     79.68 o 
  -2   0  12     1294.72     1235.32     77.46 o 
   0   0  12       57.90       79.81     36.19 o 
   2   0  12     7009.68     7227.19    354.31 o 
   4   0  12     7428.10     8191.81    258.87 o 
   6   0  12      686.87      690.68     54.93 o 
   8   0  12      927.61      892.96     56.38 o 
  10   0  12       46.39       63.12     36.36 o 
  12   0  12       11.24        5.91     21.68 o 
 -15   1  12       13.13        4.37     29.44 o 
 -14   1  12      272.99      253.23     88.62 o 
 -13   1  12      244.41      212.18    141.22 o 
 -12   1  12     3278.00     3457.82    162.75 o 
 -11   1  12     2489.72     2624.79    118.19 o 
 -10   1  12      315.53      255.76     33.65 o 
  -9   1  12     1179.23     1179.03     50.36 o 
  -8   1  12       67.99       54.10     25.21 o 
  -7   1  12        0.42       15.40     14.50 o 
  -6   1  12        3.83       12.52     17.00 o 
  -5   1  12      358.58      388.09     57.64 o 
  -4   1  12     1717.04     1686.99     70.23 o 
  -3   1  12     1983.90     2043.97     81.74 o 
  -2   1  12       51.45       46.93      6.71 o 
  -1   1  12        0.94        3.43      3.59 o 
   0   1  12     1978.24     2002.40     56.82 o 
   1   1  12     1189.52     1214.53     39.83 o 
   2   1  12     8308.29     8073.72    490.49 o 
   3   1  12       74.11       76.99     20.42 o 
   4   1  12     3389.31     3547.52     95.15 o 
   5   1  12       61.95       64.92     23.47 o 
   6   1  12      269.47      255.35     58.97 o 
   7   1  12       80.85      101.55     28.49 o 
   8   1  12       87.60       74.14     22.71 o 
   9   1  12       17.95       18.15     18.61 o 
  10   1  12      758.84      732.49     52.18 o 
  11   1  12        2.87       16.67     11.74 o 
  12   1  12        3.21        8.72     14.95 o 
 -15   2  12      796.54      828.77    112.46 o 
 -14   2  12      225.95      204.86     95.54 o 
 -13   2  12     1342.36     1219.55    111.38 o 
 -12   2  12      119.20      138.81     46.30 o 
 -11   2  12      675.76      623.85     75.30 o 
 -10   2  12      774.63      772.17     37.14 o 
  -9   2  12      174.85      160.48     38.33 o 
  -8   2  12     1432.71     1448.91     44.64 o 
  -7   2  12      235.05      238.42     47.93 o 
  -6   2  12      958.82      917.48     56.29 o 
  -5   2  12     4958.77     4996.76    145.16 o 
  -4   2  12       70.29       77.01     28.24 o 
  -3   2  12       28.41       29.32      9.53 o 
  -2   2  12     1224.92     1108.05     34.25 o 
  -1   2  12     1515.12     1414.62     38.65 o 
   0   2  12     1240.02     1341.72     42.73 o 
   1   2  12     1343.06     1297.66     45.99 o 
   2   2  12     7648.04     7913.90    171.87 o 
   3   2  12    13352.32    13319.84    639.98 o 
   4   2  12      536.65      551.54     42.21 o 
   5   2  12     3637.99     3816.07    101.28 o 
   6   2  12      504.34      526.80     99.34 o 
   7   2  12       42.19       29.17     19.38 o 
   8   2  12     2295.14     2434.49     81.22 o 
   9   2  12      219.02      113.06     43.28 o 
  10   2  12     1373.77     1436.43     89.29 o 
  11   2  12     1367.92     1285.06     56.54 o 
  12   2  12        5.98       19.21     13.74 o 
 -15   3  12     1760.15     1895.49    132.15 o 
 -14   3  12      982.43      910.44     73.70 o 
 -13   3  12       14.05       18.08     22.61 o 
 -12   3  12       12.87       15.06     24.92 o 
 -11   3  12     1139.26     1088.44     67.08 o 
 -10   3  12     2908.86     2943.69     85.08 o 
  -9   3  12      683.26      619.66     43.44 o 
  -8   3  12       92.14       99.79     24.89 o 
  -7   3  12       98.09      101.96     32.10 o 
  -6   3  12      459.40      454.92     41.92 o 
  -5   3  12       40.86       57.72     20.55 o 
  -4   3  12        0.57       11.63      8.48 o 
  -3   3  12      171.72      164.36     17.53 o 
  -2   3  12     1568.08     1585.05     54.93 o 
  -1   3  12      209.26      165.25     14.82 o 
   0   3  12      426.50      412.13     24.91 o 
   1   3  12     1052.23     1140.18     46.21 o 
   2   3  12      885.74      871.27     37.81 o 
   3   3  12     1284.28     1269.79     49.41 o 
   4   3  12      140.45       83.14     36.74 o 
   5   3  12      396.31      392.90     48.08 o 
   6   3  12     1070.59     1031.14     47.87 o 
   7   3  12     3715.91     3923.69    143.00 o 
   8   3  12      245.62      149.69     63.33 o 
   9   3  12     1021.74      789.03    168.23 o 
  10   3  12      142.03      151.96     41.62 o 
  11   3  12      388.32      334.70     55.90 o 
  12   3  12      538.18      327.47     71.25 o 
 -15   4  12       92.22       67.32     45.77 o 
 -14   4  12      189.20      221.79     62.11 o 
 -13   4  12       42.85       35.00     31.09 o 
 -12   4  12        8.27       12.12     18.76 o 
 -11   4  12     3077.59     3085.68    122.75 o 
 -10   4  12        4.32       11.19      8.96 o 
  -9   4  12      752.64      884.26     61.83 o 
  -8   4  12       19.22       19.87     16.93 o 
  -7   4  12      630.48      623.63     58.90 o 
  -6   4  12     1466.38     1405.54     71.35 o 
  -5   4  12      155.29      133.15     47.42 o 
  -4   4  12        6.81       19.94     17.69 o 
  -3   4  12     4725.12     5085.06    129.11 o 
  -2   4  12     2776.69     2610.67     81.91 o 
  -1   4  12     3012.77     2873.49     95.29 o 
   0   4  12        6.92        6.84      6.67 o 
   1   4  12      606.37      605.02     29.66 o 
   2   4  12     1811.75     1777.94     63.27 o 
   3   4  12       38.87       49.33     13.86 o 
   4   4  12      729.33      752.82     41.11 o 
   5   4  12      309.30      294.88     62.63 o 
   6   4  12      721.53      719.58     51.54 o 
   7   4  12     1954.46     1957.75     81.94 o 
   8   4  12      158.51      175.66     43.58 o 
   9   4  12     1958.10     2029.65     69.45 o 
  10   4  12     2134.65     1664.55    351.58 o 
  11   4  12      171.61      120.05     46.86 o 
 -14   5  12        6.57       23.80     28.44 o 
 -13   5  12        5.54        8.49     21.80 o 
 -12   5  12      819.72      792.96     64.26 o 
 -11   5  12      654.31      613.94     55.86 o 
 -10   5  12        1.01        7.06      9.09 o 
  -9   5  12      897.20      901.51     84.48 o 
  -8   5  12     4322.79     4278.51    143.78 o 
  -7   5  12     3182.02     3246.89    129.80 o 
  -6   5  12     1459.48     1450.03     58.24 o 
  -5   5  12      409.11      544.84    108.47 o 
  -4   5  12      241.83      290.40     99.40 o 
  -3   5  12     2348.32     2300.34     96.77 o 
  -2   5  12       12.78        4.81     23.08 o 
  -1   5  12     3038.33     3243.83     85.76 o 
   0   5  12     3214.21     3162.51     72.07 o 
   1   5  12      669.35      581.48     30.90 o 
   2   5  12       12.79       17.67     10.18 o 
   3   5  12      102.34      128.28     32.63 o 
   4   5  12      394.69      384.84     63.86 o 
   5   5  12      866.48      858.16     43.01 o 
   6   5  12     6481.40     6517.04    170.21 o 
   7   5  12       10.29       14.86     20.29 o 
   8   5  12      245.14      248.76     60.05 o 
   9   5  12      262.03      250.85     62.35 o 
  10   5  12        4.91        8.79     16.27 o 
  11   5  12      258.71       84.47     55.81 o 
 -14   6  12      981.61      889.87     86.94 o 
 -13   6  12       49.48       55.88     43.33 o 
 -12   6  12      504.67      471.79     61.56 o 
 -11   6  12      171.61      108.89     37.22 o 
 -10   6  12     1773.94     1698.37     98.97 o 
  -9   6  12        1.11        2.78     16.83 o 
  -8   6  12     2652.77     2772.11     99.74 o 
  -7   6  12      987.80      945.17     48.90 o 
  -6   6  12       24.73       26.38     15.18 o 
  -5   6  12     5930.37     6289.45    186.39 o 
  -4   6  12       60.83       77.18     28.87 o 
  -3   6  12     1626.06     1496.53     73.59 o 
  -2   6  12     3207.80     3230.98    110.37 o 
  -1   6  12      714.31      695.95     58.90 o 
   0   6  12     4482.12     4431.90     97.36 o 
   1   6  12      352.01      324.21     29.66 o 
   2   6  12       27.41       17.37      9.81 o 
   3   6  12     1286.53     1337.04     51.53 o 
   4   6  12      314.04      305.60     75.55 o 
   5   6  12      690.96      662.27     38.42 o 
   6   6  12      299.53      276.13     60.90 o 
   7   6  12      325.95      310.51     63.17 o 
   8   6  12      421.54      434.97     71.15 o 
   9   6  12     1479.90     1494.83     60.42 o 
  10   6  12     1736.41     1720.63     78.03 o 
  11   6  12      789.28      792.55     61.69 o 
 -14   7  12      572.77      502.78     56.70 o 
 -13   7  12      549.42      540.35     69.83 o 
 -12   7  12        7.78       20.31     27.54 o 
 -11   7  12       29.59       28.73     14.95 o 
 -10   7  12     2666.54     2624.30    100.32 o 
  -9   7  12        8.26       -3.38     24.70 o 
  -8   7  12      644.00      744.43    137.90 o 
  -7   7  12      882.91      835.75     47.02 o 
  -6   7  12      425.33      380.48     52.54 o 
  -5   7  12      189.16      176.68     55.97 o 
  -4   7  12      204.02      244.12     73.86 o 
  -3   7  12      598.54      632.89     47.06 o 
  -2   7  12     5745.47     6045.99    173.66 o 
  -1   7  12      123.81       97.19     31.83 o 
   0   7  12     1451.37     1595.00     40.47 o 
   1   7  12      800.53      780.93     30.60 o 
   2   7  12       10.80       16.39     12.40 o 
   3   7  12      362.64      376.11     41.31 o 
   4   7  12       29.19       22.98     13.43 o 
   5   7  12       27.09       38.41     17.05 o 
   6   7  12     1397.02     1361.19     56.02 o 
   7   7  12     1139.33     1079.82     50.79 o 
   8   7  12     1285.37     1224.59     60.63 o 
   9   7  12      839.93      789.42     55.82 o 
  10   7  12       42.58       47.85     18.94 o 
 -13   8  12      152.12      151.55    153.51 o 
 -12   8  12       65.13       59.35     40.83 o 
 -11   8  12      803.19      717.64     44.96 o 
 -10   8  12       21.94       23.18     19.91 o 
  -9   8  12       78.03       79.69     29.09 o 
  -8   8  12       23.43       21.66     19.29 o 
  -7   8  12        5.01       21.26     19.31 o 
  -6   8  12     2302.25     2300.30     94.41 o 
  -5   8  12     1262.60     1236.98     69.36 o 
  -4   8  12     4683.17     4892.18    158.35 o 
  -3   8  12       15.68       10.39     14.63 o 
  -2   8  12     2520.05     2665.23    120.13 o 
  -1   8  12     2493.36     2525.78    114.84 o 
   0   8  12       75.00       76.20     28.30 o 
   1   8  12     2133.58     2161.06     76.91 o 
   2   8  12      198.80      208.95     44.59 o 
   3   8  12     1601.09     1464.36     47.40 o 
   4   8  12      866.93      870.24     59.89 o 
   5   8  12        7.27       13.30     15.54 o 
   6   8  12      791.26      803.38     42.03 o 
   7   8  12      605.61      627.09     46.82 o 
   8   8  12       98.32      109.49     32.47 o 
   9   8  12      243.18      189.29     52.57 o 
  10   8  12      338.60      304.24     80.27 o 
 -13   9  12       67.54       37.17     63.20 o 
 -12   9  12       14.68       -0.18     47.96 o 
 -11   9  12     1505.35     1540.07     77.77 o 
 -10   9  12      135.66       88.89     41.87 o 
  -9   9  12      827.65      796.35     46.45 o 
  -8   9  12      997.87     1035.34     56.96 o 
  -7   9  12      632.20      625.23     53.09 o 
  -6   9  12      224.74      247.89    105.96 o 
  -5   9  12      550.04      564.31     74.49 o 
  -4   9  12       38.47       16.91     14.82 o 
  -3   9  12     2933.02     2988.72    104.40 o 
  -2   9  12     1023.05     1035.00     63.75 o 
  -1   9  12     1056.46     1196.04     58.15 o 
   0   9  12        4.32       15.28     20.12 o 
   1   9  12       26.44       30.54     10.96 o 
   2   9  12     1176.91     1121.70     41.50 o 
   3   9  12     1324.46     1268.21     42.50 o 
   4   9  12      985.62     1028.98     41.27 o 
   5   9  12       19.12       31.09     11.34 o 
   6   9  12      504.28      433.68     50.73 o 
   7   9  12       53.46       36.46     13.15 o 
   8   9  12      179.03      165.23     44.48 o 
   9   9  12      291.49      275.62     46.12 o 
 -12  10  12      642.11      558.32     89.59 o 
 -11  10  12      632.48      563.69     81.43 o 
 -10  10  12      224.23      179.51    130.81 o 
  -9  10  12        9.44       14.93     14.03 o 
  -8  10  12        2.99       12.80     13.91 o 
  -7  10  12     3573.89     3526.20    119.37 o 
  -6  10  12      185.41      158.39     67.76 o 
  -5  10  12      808.07      813.63     47.14 o 
  -4  10  12      727.25      787.70     48.50 o 
  -3  10  12     2274.40     2329.75     97.01 o 
  -2  10  12       25.21       31.22     15.38 o 
  -1  10  12        0.83        7.03     15.33 o 
   0  10  12      318.73      357.61     84.36 o 
   1  10  12      123.52      134.18     43.54 o 
   2  10  12     1030.67     1016.87     44.38 o 
   3  10  12      252.77      208.44     47.59 o 
   4  10  12     1229.29     1251.54     53.62 o 
   5  10  12      697.42      629.00     74.77 o 
   6  10  12     1727.65     1686.82     59.07 o 
   7  10  12      596.78      524.54     59.27 o 
   8  10  12      389.29      367.86     57.11 o 
   9  10  12        6.48        6.07     19.32 o 
 -11  11  12       40.32       30.77     21.40 o 
 -10  11  12      395.63      336.99     65.64 o 
  -9  11  12      522.99      523.86    193.88 o 
  -8  11  12      350.63      349.17    127.20 o 
  -7  11  12     1081.72     1067.02     58.72 o 
  -6  11  12      502.99      534.16     71.05 o 
  -5  11  12      840.79      832.52     48.71 o 
  -4  11  12     1180.09     1191.95     76.35 o 
  -3  11  12       18.65       18.76     18.85 o 
  -2  11  12       52.29       66.37     30.81 o 
  -1  11  12      809.13      841.97     49.34 o 
   0  11  12      108.38      128.39     40.66 o 
   1  11  12       10.82       21.66     18.17 o 
   2  11  12     1436.22     1380.96     69.74 o 
   3  11  12     2051.38     2055.21     60.96 o 
   4  11  12      506.37      552.75     62.60 o 
   5  11  12       22.70       36.83     11.79 o 
   6  11  12        7.80       17.59     14.28 o 
   7  11  12       47.57       68.94     30.98 o 
   8  11  12       12.98       22.95     21.41 o 
 -10  12  12      212.17      152.49    121.82 o 
  -9  12  12     2475.18     2311.14    143.78 o 
  -8  12  12      547.18      563.42     92.15 o 
  -7  12  12       52.73       58.62     38.43 o 
  -6  12  12       34.98       32.67     26.88 o 
  -5  12  12       89.46       55.06     34.76 o 
  -4  12  12     1337.79     1403.20     79.10 o 
  -3  12  12       32.86       38.55     20.55 o 
  -2  12  12      459.16      444.60     57.28 o 
  -1  12  12     5419.27     5703.85    264.17 o 
   0  12  12     1615.32     1687.55     87.33 o 
   1  12  12      214.60      233.34     83.89 o 
   2  12  12     1617.33     1574.93     78.73 o 
   3  12  12      441.22      447.67     37.44 o 
   4  12  12      182.39      153.90     49.38 o 
   5  12  12      231.58      242.17     59.90 o 
   6  12  12      142.68      104.36     37.11 o 
   7  12  12     1431.21     1451.91     66.11 o 
  -9  13  12        9.71       17.68     22.65 o 
  -8  13  12     3294.03     3366.88    194.17 o 
  -7  13  12       67.84       46.50     25.81 o 
  -6  13  12     4004.91     4233.04    276.44 o 
  -5  13  12      106.83      134.27     65.72 o 
  -4  13  12     2835.90     2920.23    166.40 o 
  -3  13  12      242.27      197.26    107.86 o 
  -2  13  12      173.10      147.00     74.85 o 
  -1  13  12     1144.26     1130.54     81.67 o 
   0  13  12       72.97       56.36     27.33 o 
   1  13  12      264.56      212.93     84.28 o 
   2  13  12      305.98      250.17    122.05 o 
   3  13  12      562.95      530.86     77.67 o 
   4  13  12     2855.21     2832.65    118.98 o 
   5  13  12      119.29       95.87     37.36 o 
   6  13  12       44.46       41.42     20.45 o 
  -8  14  12     1043.18     1019.92     77.05 o 
  -7  14  12       31.37       18.43     35.41 o 
  -6  14  12      144.05       95.18     37.67 o 
  -5  14  12      909.57      829.84     64.12 o 
  -4  14  12     1118.94      988.89     85.81 o 
  -3  14  12     3163.93     2865.76    279.65 o 
  -2  14  12      488.88      444.37     59.07 o 
  -1  14  12     1075.87     1070.77     59.80 o 
   0  14  12     1952.34     2025.22    103.23 o 
   1  14  12       11.88       16.09     26.86 o 
   2  14  12       10.87       27.51     16.44 o 
   3  14  12       69.77       58.28     36.81 o 
   4  14  12      131.59      100.50     48.27 o 
  -5  15  12     1044.50      956.35    108.18 o 
  -4  15  12      502.10      360.76    130.80 o 
  -3  15  12     1708.96     1690.77    131.31 o 
  -2  15  12       11.82        8.02     26.70 o 
  -1  15  12      427.57      364.73    199.28 o 
   0  15  12      815.57      746.50     78.40 o 
   1  15  12        2.68       16.31     25.20 o 
   2  15  12      765.55      691.91     71.28 o 
 -13   0  13     1744.86     1934.20    181.68 o 
 -11   0  13     1940.86     2057.48    172.76 o 
  -9   0  13     4985.67     4838.35    383.77 o 
  -7   0  13      746.53      703.04     52.54 o 
  -5   0  13     5079.39     5461.07    186.67 o 
  -3   0  13       38.62       38.49     19.04 o 
  -1   0  13      339.66      368.33     59.40 o 
   1   0  13      426.19      476.04     37.02 o 
   3   0  13     3095.78     3009.22    158.28 o 
   5   0  13     1006.68     1101.73    114.23 o 
   7   0  13     1902.46     1963.27    102.56 o 
   9   0  13      235.83      244.97    158.86 o 
  11   0  13     1268.83     1251.77     87.73 o 
 -14   1  13       34.69       51.92     35.22 o 
 -13   1  13     1159.51     1167.52    105.74 o 
 -12   1  13        4.87       15.86     27.37 o 
 -11   1  13     1333.54     1570.84    113.86 o 
 -10   1  13      190.04      200.14     23.75 o 
  -9   1  13      200.29      204.39     48.18 o 
  -8   1  13       86.93       84.13     23.96 o 
  -7   1  13      124.48      199.47     49.32 o 
  -6   1  13       17.49       18.80     13.58 o 
  -5   1  13        5.59       17.68     16.01 o 
  -4   1  13        9.15       16.04     15.11 o 
  -3   1  13     1549.01     1602.16     90.00 o 
  -2   1  13       21.98       31.80     14.29 o 
  -1   1  13     2303.56     2425.69     88.95 o 
   0   1  13      477.65      444.78     25.33 o 
   1   1  13      303.12      258.06     21.16 o 
   2   1  13     1472.71     1424.39     68.11 o 
   3   1  13     5195.15     5129.05    120.05 o 
   4   1  13       38.95       50.18     20.97 o 
   5   1  13       25.87       17.08     15.31 o 
   6   1  13      460.55      468.17     42.19 o 
   7   1  13      389.57      384.87     60.15 o 
   8   1  13     1582.63     1573.83     69.31 o 
   9   1  13       56.31       48.81     29.14 o 
  10   1  13       29.10       42.44     18.36 o 
  11   1  13       50.74       53.83     28.74 o 
 -14   2  13     1212.98     1197.89    106.08 o 
 -13   2  13      166.47      148.50    115.90 o 
 -12   2  13     4925.65     5460.99    195.67 o 
 -11   2  13     2050.98     2265.55    124.88 o 
 -10   2  13      550.21      579.05     38.05 o 
  -9   2  13       48.98       64.23     23.82 o 
  -8   2  13        7.66       19.87     12.48 o 
  -7   2  13     1718.55     1812.10     59.47 o 
  -6   2  13      713.24      757.88     38.10 o 
  -5   2  13      190.31      186.01     52.12 o 
  -4   2  13     4668.83     4878.05    137.97 o 
  -3   2  13      426.38      462.54     58.61 o 
  -2   2  13       93.44       82.28     23.08 o 
  -1   2  13      142.51       98.64     18.54 o 
   0   2  13     1311.32     1291.10     44.28 o 
   1   2  13     4705.13     4816.84    123.98 o 
   2   2  13      310.31      302.12     25.92 o 
   3   2  13      209.13      211.24     30.28 o 
   4   2  13     2172.21     2197.32     89.07 o 
   5   2  13      810.25      837.68     41.76 o 
   6   2  13     4731.12     4917.34    139.71 o 
   7   2  13       12.16       17.23     16.63 o 
   8   2  13      200.16      160.10     46.28 o 
   9   2  13     4272.66     3048.38   1006.47 o 
  10   2  13      235.73       99.07     52.91 o 
  11   2  13      231.57      189.19     58.25 o 
 -14   3  13      136.05      140.79    109.21 o 
 -13   3  13      148.32      128.07     75.74 o 
 -12   3  13        6.49       24.26     23.85 o 
 -11   3  13       36.18       42.76     27.24 o 
 -10   3  13      691.94      625.08     58.42 o 
  -9   3  13      850.69      834.62     40.74 o 
  -8   3  13      228.93      259.99     72.47 o 
  -7   3  13       91.96       88.87     37.95 o 
  -6   3  13      698.64      743.18     46.21 o 
  -5   3  13        1.12       17.00     12.96 o 
  -4   3  13       39.63       47.63     18.37 o 
  -3   3  13       30.79       45.93     17.65 o 
  -2   3  13      102.16      116.18     35.96 o 
  -1   3  13      588.62      600.94     31.49 o 
   0   3  13       33.56       30.72     14.01 o 
   1   3  13     2850.87     2821.19    101.96 o 
   2   3  13     2031.79     1996.94     62.50 o 
   3   3  13      842.30      863.91     36.27 o 
   4   3  13     1933.53     1972.45     76.38 o 
   5   3  13      504.84      490.51     50.01 o 
   6   3  13     2099.04     2090.02     87.95 o 
   7   3  13     1110.30      893.18    183.17 o 
   8   3  13     1849.30     1866.61     71.35 o 
   9   3  13      187.89      161.57     59.69 o 
  10   3  13      165.63      128.44     56.41 o 
  11   3  13       16.07       13.90     15.95 o 
 -14   4  13       10.65        6.75     28.74 o 
 -13   4  13       57.25       65.75     43.04 o 
 -12   4  13       63.84       40.00     31.17 o 
 -11   4  13       14.70       15.10     14.06 o 
 -10   4  13     1275.85     1325.20     63.21 o 
  -9   4  13      369.00      312.47     54.65 o 
  -8   4  13     2566.99     2732.30    102.19 o 
  -7   4  13     1375.04     1432.31     74.90 o 
  -6   4  13     1297.18     1340.35     71.16 o 
  -5   4  13      117.89      180.45     49.07 o 
  -4   4  13       14.76       20.76     17.47 o 
  -3   4  13      560.24      510.13     31.90 o 
  -2   4  13      110.98      137.92     20.94 o 
  -1   4  13     1619.28     1600.76     50.92 o 
   0   4  13     2564.61     2606.97     82.55 o 
   1   4  13      286.02      252.58     48.84 o 
   2   4  13     3510.37     3659.28     96.52 o 
   3   4  13      130.95      145.82     37.16 o 
   4   4  13        0.62        7.88     11.48 o 
   5   4  13     1891.37     1965.36     73.44 o 
   6   4  13      573.22      556.16     50.24 o 
   7   4  13       47.63       51.14     23.46 o 
   8   4  13      566.21      473.37    113.14 o 
   9   4  13        2.63       10.01     13.22 o 
  10   4  13     2165.94     2175.76    122.59 o 
 -14   5  13      602.10      519.39     77.88 o 
 -13   5  13      487.15      482.22     63.22 o 
 -12   5  13       12.27       26.72     28.16 o 
 -11   5  13        1.65        6.21     14.82 o 
 -10   5  13      267.67      294.12     47.95 o 
  -9   5  13      131.73      158.11     55.67 o 
  -8   5  13      420.26      398.86     83.96 o 
  -7   5  13        5.06       22.17     16.61 o 
  -6   5  13     2117.36     2138.71    103.69 o 
  -5   5  13        9.28        7.43     20.28 o 
  -4   5  13        0.50       11.61     21.93 o 
  -3   5  13      201.41      220.21     25.92 o 
  -2   5  13      121.44      129.13     41.86 o 
  -1   5  13      575.89      683.59     37.62 o 
   0   5  13      438.52      373.27     39.62 o 
   1   5  13       38.91       29.50     13.84 o 
   2   5  13       51.77       41.78     16.48 o 
   3   5  13     1982.25     2088.72     67.80 o 
   4   5  13      601.61      625.25     37.29 o 
   5   5  13      263.77      241.73     63.33 o 
   6   5  13       33.31       26.57     18.06 o 
   7   5  13     2832.40     2888.48    103.02 o 
   8   5  13       54.32       52.69     18.67 o 
   9   5  13     1895.06     2000.53     92.64 o 
  10   5  13       84.02       59.09     31.33 o 
 -13   6  13      230.99      166.22     92.78 o 
 -12   6  13     1040.82     1130.79     76.13 o 
 -11   6  13      396.45      344.52     47.08 o 
 -10   6  13      259.05      243.30     82.14 o 
  -9   6  13     2408.07     2503.64     98.69 o 
  -8   6  13      105.54      107.50     46.88 o 
  -7   6  13      311.93      303.79     70.74 o 
  -6   6  13      354.07      369.22    102.35 o 
  -5   6  13     2240.48     2151.83    102.18 o 
  -4   6  13     4746.61     4856.79    158.59 o 
  -3   6  13      366.37      341.55    104.13 o 
  -2   6  13      564.33      497.76     38.42 o 
  -1   6  13     1870.02     1936.36     72.30 o 
   0   6  13     1464.66     1542.52     71.65 o 
   1   6  13     1429.06     1349.45     63.71 o 
   2   6  13      274.68      244.56     29.31 o 
   3   6  13        1.19        6.28      9.70 o 
   4   6  13      852.80      770.41     34.33 o 
   5   6  13      790.44      776.77     45.74 o 
   6   6  13       24.19       33.34     15.21 o 
   7   6  13     1085.23     1070.64     55.73 o 
   8   6  13      118.09       91.90     35.46 o 
   9   6  13       34.59       44.75     22.98 o 
  10   6  13       10.83       12.74     16.80 o 
 -13   7  13      230.45      157.68    116.62 o 
 -12   7  13      584.68      536.75     69.53 o 
 -11   7  13     2327.24     2145.03    103.16 o 
 -10   7  13        2.42        4.31     15.44 o 
  -9   7  13      943.67     1002.64     50.80 o 
  -8   7  13       16.83       42.02     23.22 o 
  -7   7  13     5917.14     5756.38    197.67 o 
  -6   7  13      429.04      466.08     59.50 o 
  -5   7  13     2068.93     2039.83     85.88 o 
  -4   7  13      129.43      169.36     52.31 o 
  -3   7  13      376.30      345.43    112.66 o 
  -2   7  13     1519.83     1481.72     73.87 o 
  -1   7  13      691.30      799.11     49.34 o 
   0   7  13      654.20      689.34     56.13 o 
   1   7  13     2620.21     2479.40    106.03 o 
   2   7  13      374.82      378.33     30.34 o 
   3   7  13      302.10      288.65     28.10 o 
   4   7  13        6.14       14.73     12.80 o 
   5   7  13      287.34      224.26     55.66 o 
   6   7  13      396.22      332.36     41.60 o 
   7   7  13      393.41      385.25     83.83 o 
   8   7  13       34.72       22.45     16.53 o 
   9   7  13       70.23       78.06     27.06 o 
 -12   8  13     1877.70     1752.75    134.28 o 
 -11   8  13       98.50       98.69     55.37 o 
 -10   8  13      378.57      339.19     85.63 o 
  -9   8  13      553.04      553.88    125.33 o 
  -8   8  13      723.35      767.20     55.61 o 
  -7   8  13      752.02      696.22     94.52 o 
  -6   8  13      871.34      767.11     46.29 o 
  -5   8  13      289.03      288.55     87.78 o 
  -4   8  13     1858.20     1929.84     85.92 o 
  -3   8  13     5629.04     5770.48    172.29 o 
  -2   8  13       58.38       41.74     30.79 o 
  -1   8  13      229.07      254.23     69.11 o 
   0   8  13     4135.22     4170.98    117.12 o 
   1   8  13     3105.42     3007.97    108.99 o 
   2   8  13      115.56      104.69     29.92 o 
   3   8  13       82.89      102.71     26.85 o 
   4   8  13      475.57      470.18     56.28 o 
   5   8  13     1864.43     1799.38     78.74 o 
   6   8  13      295.56      304.58     67.49 o 
   7   8  13      523.13      467.41    124.27 o 
   8   8  13        2.59        5.81     10.49 o 
   9   8  13        7.47       13.24     14.78 o 
 -12   9  13      226.47      202.90    175.44 o 
 -11   9  13       75.09       53.73     30.79 o 
 -10   9  13      303.26      241.21     98.02 o 
  -9   9  13       53.56       47.90     31.54 o 
  -8   9  13       31.22       37.50     12.40 o 
  -7   9  13        1.22       12.46     19.07 o 
  -6   9  13       32.46       24.06     18.57 o 
  -5   9  13      307.57      283.54     72.22 o 
  -4   9  13       76.21       93.60     39.64 o 
  -3   9  13     2043.11     1959.38     93.61 o 
  -2   9  13      426.23      395.59    122.58 o 
  -1   9  13     1273.98     1253.95     64.75 o 
   0   9  13      226.76      259.28     61.89 o 
   1   9  13      238.72      211.21     51.67 o 
   2   9  13       22.14       31.55     16.51 o 
   3   9  13       17.69       21.52     11.04 o 
   4   9  13      994.40      974.96     42.90 o 
   5   9  13      424.72      391.28     81.13 o 
   6   9  13      112.75      112.44     30.86 o 
   7   9  13      777.09      755.34     44.78 o 
   8   9  13     1071.10      979.91     44.63 o 
 -11  10  13        7.24       13.96     21.21 o 
 -10  10  13      148.52      169.40     84.71 o 
  -9  10  13     2465.32     2324.47    133.51 o 
  -8  10  13      264.13      295.45     35.26 o 
  -7  10  13        4.27       14.02     18.64 o 
  -6  10  13      216.33      194.72     72.47 o 
  -5  10  13      895.55      899.25     51.08 o 
  -4  10  13     2155.35     2278.78     93.48 o 
  -3  10  13        2.20       19.46     17.94 o 
  -2  10  13     5921.89     6498.27    201.59 o 
  -1  10  13      998.48      989.23     57.71 o 
   0  10  13      111.83       82.94     25.93 o 
   1  10  13       51.04       57.28     18.48 o 
   2  10  13      643.15      585.21     43.43 o 
   3  10  13     2102.83     2178.18     73.99 o 
   4  10  13      251.15      304.73     78.96 o 
   5  10  13       33.21       22.21     12.99 o 
   6  10  13     1335.17     1333.78     50.43 o 
   7  10  13     1851.51     1733.63     80.91 o 
 -10  11  13      333.03      271.87    142.38 o 
  -9  11  13      188.03      211.07     91.31 o 
  -8  11  13      800.80      746.60     69.73 o 
  -7  11  13       64.83       54.87     21.64 o 
  -6  11  13      510.28      527.67     56.78 o 
  -5  11  13      377.85      446.21     73.44 o 
  -4  11  13       52.61       59.49     30.52 o 
  -3  11  13      134.61      116.61     39.71 o 
  -2  11  13      587.81      595.15     61.59 o 
  -1  11  13      248.68      271.27     78.20 o 
   0  11  13       35.92       41.70     30.94 o 
   1  11  13      332.58      304.44     87.19 o 
   2  11  13      136.68      117.43     37.41 o 
   3  11  13     4336.93     4686.00    170.07 o 
   4  11  13      228.31      207.76     70.17 o 
   5  11  13      293.06      235.34     71.23 o 
   6  11  13     2169.55     2146.00    111.17 o 
   7  11  13      264.01      217.18     85.43 o 
  -9  12  13       66.06       77.95     45.62 o 
  -8  12  13     3090.98     2878.92    167.42 o 
  -7  12  13        2.79        7.67     23.40 o 
  -6  12  13       41.15       60.23     53.67 o 
  -5  12  13        3.61       18.33     34.10 o 
  -4  12  13       86.29       88.38     30.37 o 
  -3  12  13      922.83      938.51     73.94 o 
  -2  12  13      470.64      481.93     65.79 o 
  -1  12  13      282.95      256.53     96.30 o 
   0  12  13      838.17      890.14     53.92 o 
   1  12  13      505.17      504.21     53.27 o 
   2  12  13       65.97       53.69     23.61 o 
   3  12  13      402.56      445.77     63.69 o 
   4  12  13      107.14       93.63     41.90 o 
   5  12  13      754.52      682.95     65.97 o 
  -8  13  13       10.22       10.98     36.34 o 
  -7  13  13     1288.32     1361.54     86.82 o 
  -6  13  13      102.84       96.95     48.92 o 
  -5  13  13     2832.59     2846.34    167.94 o 
  -4  13  13       39.30       58.26     38.14 o 
  -3  13  13      816.88      870.54     88.80 o 
  -2  13  13     1443.43     1442.22     98.21 o 
  -1  13  13     1313.77     1303.39     59.14 o 
   0  13  13       28.07       41.91     32.94 o 
   1  13  13      303.91      201.57     91.40 o 
   2  13  13       24.63       16.72     27.01 o 
   3  13  13       33.76       22.89     21.98 o 
   4  13  13       34.15       41.02     25.44 o 
  -6  14  13     1630.56     1559.39    107.46 o 
  -5  14  13      784.34      741.71     87.87 o 
  -4  14  13       66.44       60.98     32.69 o 
  -3  14  13       22.40        8.78     27.63 o 
  -2  14  13       18.00       25.14     20.97 o 
  -1  14  13      666.47      529.61    328.06 o 
   0  14  13      172.61      106.80    121.95 o 
   1  14  13      892.46      822.18     81.21 o 
   2  14  13     1097.44     1136.24     76.32 o 
 -14   0  14      104.63      131.49    118.12 o 
 -12   0  14     8404.49     8680.92    319.94 o 
 -10   0  14      687.22      717.11     65.43 o 
  -8   0  14     1038.72      993.93     60.58 o 
  -6   0  14      632.35      686.16     92.58 o 
  -4   0  14    25320.60    26391.32    360.74 o 
  -2   0  14      664.96      545.86     52.01 o 
   0   0  14     7781.43     7502.33    411.76 o 
   2   0  14     2259.23     2196.71    101.91 o 
   4   0  14     7563.91     7580.19    248.52 o 
   6   0  14      226.44      193.84     58.93 o 
   8   0  14        4.89       18.02     19.56 o 
  10   0  14       27.33       44.73     31.19 o 
 -14   1  14      600.98      621.60     63.57 o 
 -13   1  14      921.33      804.19     71.77 o 
 -12   1  14       79.34      114.15     51.96 o 
 -11   1  14     1225.32     1225.38     86.52 o 
 -10   1  14       46.06       63.57     34.24 o 
  -9   1  14      246.39      227.63     28.18 o 
  -8   1  14       33.87       39.69     15.83 o 
  -7   1  14     4163.55     4490.42    130.64 o 
  -6   1  14     1123.61     1212.22     53.16 o 
  -5   1  14     2455.14     2431.66     97.70 o 
  -4   1  14     1011.90      934.97     55.83 o 
  -3   1  14      143.76      178.68     46.66 o 
  -2   1  14       38.48       33.29     14.32 o 
  -1   1  14     1747.60     1673.49     82.16 o 
   0   1  14       69.09       82.05     30.11 o 
   1   1  14     1723.98     1658.27     66.43 o 
   2   1  14     2373.69     2116.79    126.79 o 
   3   1  14     3158.58     3170.67     86.17 o 
   4   1  14      338.91      333.74     31.79 o 
   5   1  14     1417.89     1377.72     62.76 o 
   6   1  14     1409.26     1380.90     68.84 o 
   7   1  14      165.09       84.84     44.85 o 
   8   1  14       53.29       69.97     23.45 o 
   9   1  14      508.94      136.02    131.16 o 
  10   1  14     1552.76     1489.91     72.66 o 
 -14   2  14        4.73        0.00     59.46 o 
 -13   2  14       83.36       81.03     62.90 o 
 -12   2  14        1.14       -1.46     39.44 o 
 -11   2  14      394.63      412.32    112.52 o 
 -10   2  14     2154.94     2112.23     73.43 o 
  -9   2  14      573.19      574.49     40.85 o 
  -8   2  14      295.93      313.25     43.93 o 
  -7   2  14      936.26      889.08     43.63 o 
  -6   2  14     3324.71     3419.64    100.59 o 
  -5   2  14     3127.49     3174.40     99.78 o 
  -4   2  14       50.07       65.06     25.98 o 
  -3   2  14      883.37      890.72     49.56 o 
  -2   2  14      431.45      380.86     55.25 o 
  -1   2  14       50.72       51.87     23.04 o 
   0   2  14     1280.02     1246.04     71.34 o 
   1   2  14      117.28      107.70     32.60 o 
   2   2  14     2847.07     2904.46     90.20 o 
   3   2  14      204.52      175.86     28.48 o 
   4   2  14        3.91       14.85     11.79 o 
   5   2  14      112.45      113.00     29.31 o 
   6   2  14       42.95       38.26     19.33 o 
   7   2  14       59.93       26.20     15.80 o 
   8   2  14       81.00       83.86     29.01 o 
   9   2  14      310.82      285.25    113.69 o 
  10   2  14      435.19      377.50    137.92 o 
 -13   3  14      137.22      113.66     63.22 o 
 -12   3  14      171.41      168.23     78.74 o 
 -11   3  14      433.86      478.96    159.65 o 
 -10   3  14      134.66      124.55     47.96 o 
  -9   3  14       45.99       41.97     17.41 o 
  -8   3  14     1139.39     1123.66     48.62 o 
  -7   3  14      534.29      495.59     46.01 o 
  -6   3  14      320.56      277.23     94.04 o 
  -5   3  14      511.86      559.75     68.53 o 
  -4   3  14      506.77      476.88     58.81 o 
  -3   3  14     1362.29     1427.86     72.96 o 
  -2   3  14        3.80       15.10     17.20 o 
  -1   3  14     7180.85     7796.82    264.30 o 
   0   3  14     2194.92     2179.13    107.22 o 
   1   3  14      478.55      436.54     40.62 o 
   2   3  14      504.15      479.51     45.27 o 
   3   3  14     2176.84     2173.51     73.05 o 
   4   3  14      399.92      417.38     34.64 o 
   5   3  14       23.24       20.60     12.41 o 
   6   3  14     1312.94     1325.05     59.14 o 
   7   3  14     1466.26     1547.83     56.31 o 
   8   3  14     1238.83     1176.33     66.81 o 
   9   3  14      284.62      314.53     64.36 o 
 -13   4  14      450.99      500.09     59.12 o 
 -12   4  14      365.54      356.15    131.09 o 
 -11   4  14     1046.98     1145.99     77.11 o 
 -10   4  14       54.39       48.86     20.26 o 
  -9   4  14      945.81      942.41     52.09 o 
  -8   4  14      161.63      203.62     53.35 o 
  -7   4  14     1961.61     2030.12     98.18 o 
  -6   4  14      319.98      333.73     79.23 o 
  -5   4  14      419.78      477.10    130.80 o 
  -4   4  14      884.63      885.80     81.62 o 
  -3   4  14      188.40      177.05     50.41 o 
  -2   4  14      120.60      142.55     48.55 o 
  -1   4  14      410.09      421.13    115.06 o 
   0   4  14      485.10      514.79     52.70 o 
   1   4  14     1923.38     1853.41     73.61 o 
   2   4  14     1747.66     1750.23     74.14 o 
   3   4  14       94.22       79.11     31.14 o 
   4   4  14       31.20       39.90     16.40 o 
   5   4  14      814.95      807.41     49.47 o 
   6   4  14     1107.42     1127.07     51.47 o 
   7   4  14       12.09       16.15     13.63 o 
   8   4  14      179.61      153.41     59.50 o 
   9   4  14     1194.91     1106.34     67.87 o 
 -13   5  14      263.46      287.81     59.75 o 
 -12   5  14      176.49      117.95     73.88 o 
 -11   5  14     2173.57     2466.36    165.05 o 
 -10   5  14       89.38       93.40     31.93 o 
  -9   5  14     1490.11     1512.51     80.39 o 
  -8   5  14        3.82       10.44     23.28 o 
  -7   5  14      642.03      709.48    147.33 o 
  -6   5  14     2237.51     2405.16    104.14 o 
  -5   5  14     2298.76     2398.38    115.94 o 
  -4   5  14       91.51      118.29     52.60 o 
  -3   5  14      829.50      795.31     48.21 o 
  -2   5  14     4512.00     4496.51    143.21 o 
  -1   5  14      608.81      547.14     43.45 o 
   0   5  14     1887.32     1796.91     69.86 o 
   1   5  14       79.14       94.01     27.78 o 
   2   5  14      496.22      557.27     55.97 o 
   3   5  14      997.79      943.57     48.50 o 
   4   5  14      138.10      115.13     37.42 o 
   5   5  14     1358.04     1285.49     58.91 o 
   6   5  14     1311.18     1234.42     57.71 o 
   7   5  14      741.05      713.31     55.93 o 
   8   5  14      788.59      721.62     48.95 o 
   9   5  14       89.91       79.15     28.40 o 
 -12   6  14       84.54       65.29     35.88 o 
 -11   6  14     1574.80     1705.45    111.04 o 
 -10   6  14       33.19       35.53     17.06 o 
  -9   6  14       33.26       44.13     19.49 o 
  -8   6  14     8091.94     8279.57    178.58 o 
  -7   6  14      518.19      616.23     99.01 o 
  -6   6  14       29.48       40.98     20.20 o 
  -5   6  14     1071.84     1094.33     57.38 o 
  -4   6  14     1952.07     1847.55     86.16 o 
  -3   6  14      267.37      309.60     76.95 o 
  -2   6  14      103.00       67.31     21.84 o 
  -1   6  14       17.22       13.92     12.49 o 
   0   6  14     4510.75     4645.47    150.42 o 
   1   6  14      816.89      774.42     48.15 o 
   2   6  14      595.42      611.95     49.46 o 
   3   6  14     2824.12     2984.76    104.67 o 
   4   6  14      825.53      792.02     46.26 o 
   5   6  14       11.25       21.84     11.48 o 
   6   6  14      646.72      606.41     40.90 o 
   7   6  14       34.52       44.81     19.22 o 
   8   6  14      940.18      905.76     57.64 o 
   9   6  14       44.70       37.61     17.58 o 
 -12   7  14       19.57       19.26     34.68 o 
 -11   7  14      223.15      166.79     96.17 o 
 -10   7  14     1719.01     1808.64     83.05 o 
  -9   7  14      163.21      163.33     73.39 o 
  -8   7  14      557.52      541.76    112.99 o 
  -7   7  14      377.24      385.37     83.15 o 
  -6   7  14     1170.82     1250.61     61.56 o 
  -5   7  14      265.24      211.47     65.77 o 
  -4   7  14     2306.88     2268.55     97.57 o 
  -3   7  14      626.26      698.06     54.13 o 
  -2   7  14     1269.70     1294.42     48.21 o 
  -1   7  14     6102.68     6125.84    179.22 o 
   0   7  14      930.97      952.97     55.68 o 
   1   7  14        1.63        0.13     22.04 o 
   2   7  14      123.21      116.51     33.80 o 
   3   7  14       51.91       54.64     22.71 o 
   4   7  14       92.52       79.83     26.37 o 
   5   7  14       11.94       12.34     20.37 o 
   6   7  14     1518.67     1377.55     60.25 o 
   7   7  14      289.22      230.35     58.56 o 
   8   7  14      279.24      193.56     81.74 o 
 -11   8  14      867.20      717.17     74.46 o 
 -10   8  14      706.38      669.57     57.61 o 
  -9   8  14      184.94      165.01     65.05 o 
  -8   8  14     1679.93     1659.23     65.79 o 
  -7   8  14      184.65      187.17     65.48 o 
  -6   8  14      293.73      298.09    114.73 o 
  -5   8  14      837.99      861.08     65.70 o 
  -4   8  14      674.64      712.87     56.40 o 
  -3   8  14       64.10       58.51     25.84 o 
  -2   8  14     3799.48     3940.43    140.88 o 
  -1   8  14     1188.08     1225.95     59.39 o 
   0   8  14       77.14       64.54     22.67 o 
   1   8  14      102.11       97.76     25.99 o 
   2   8  14      546.03      534.94     88.53 o 
   3   8  14        1.37        8.97     16.28 o 
   4   8  14      558.35      561.38     54.01 o 
   5   8  14       22.86       35.57     24.27 o 
   6   8  14     1965.63     2100.78     93.83 o 
   7   8  14      113.24       92.28     51.40 o 
 -11   9  14      319.14      228.84    250.14 o 
 -10   9  14      474.10      344.94     38.92 o 
  -9   9  14      712.51      729.64     59.30 o 
  -8   9  14       71.51       53.55     27.23 o 
  -7   9  14      774.70      756.93     56.32 o 
  -6   9  14      482.77      508.26     63.55 o 
  -5   9  14     2025.18     2127.90     96.97 o 
  -4   9  14      938.25      982.75     57.25 o 
  -3   9  14       21.94       26.52     22.50 o 
  -2   9  14        7.39       23.33     23.29 o 
  -1   9  14     1306.01     1210.53     77.60 o 
   0   9  14      249.87      238.36     77.69 o 
   1   9  14     5779.58     5539.37    154.22 o 
   2   9  14       76.35       51.09     22.56 o 
   3   9  14     2025.78     2044.89     73.15 o 
   4   9  14      577.31      626.69     58.45 o 
   5   9  14     1590.04     1622.92     81.54 o 
   6   9  14     1873.25     1857.66     91.53 o 
   7   9  14      148.32      135.36     38.30 o 
 -10  10  14        7.81       15.04     17.00 o 
  -9  10  14      184.00      163.30     90.62 o 
  -8  10  14      758.51      760.21     59.40 o 
  -7  10  14        0.26        9.68     14.66 o 
  -6  10  14      378.35      336.43    120.51 o 
  -5  10  14       29.78       48.27     24.97 o 
  -4  10  14     3292.71     3205.09    101.80 o 
  -3  10  14      350.39      279.47     95.72 o 
  -2  10  14        1.44        7.84     24.60 o 
  -1  10  14      719.30      743.16     84.91 o 
   0  10  14      816.43      852.52     71.25 o 
   1  10  14        1.62       11.35     15.29 o 
   2  10  14      551.87      574.95     42.08 o 
   3  10  14       59.19       64.87     23.32 o 
   4  10  14      629.54      585.46     55.04 o 
   5  10  14      949.58      866.87     57.26 o 
   6  10  14       62.38       49.15     26.05 o 
  -9  11  14      974.47     1018.96     76.21 o 
  -8  11  14      201.62      204.83    105.55 o 
  -7  11  14      336.90      334.12    159.56 o 
  -6  11  14       32.49       44.66     22.96 o 
  -5  11  14      468.94      402.82     66.05 o 
  -4  11  14       44.43       43.41     24.50 o 
  -3  11  14       29.13       26.28     19.97 o 
  -2  11  14      616.77      690.52     49.75 o 
  -1  11  14      726.79      754.73     61.80 o 
   0  11  14      203.35      226.74     73.28 o 
   1  11  14      138.66      108.17     35.84 o 
   2  11  14      672.57      675.80     46.80 o 
   3  11  14      129.70      121.95     56.28 o 
   4  11  14        5.87        5.79     18.69 o 
   5  11  14       30.10       28.40     12.31 o 
  -7  12  14     1779.17     1766.85    117.87 o 
  -6  12  14     1455.77     1462.26    112.61 o 
  -5  12  14      369.11      389.10    150.53 o 
  -4  12  14      944.80      865.88     60.76 o 
  -3  12  14      127.06      110.81     54.96 o 
  -2  12  14      130.07      119.73     52.42 o 
  -1  12  14     1527.87     1428.39     69.18 o 
   0  12  14      107.84      112.38     51.66 o 
   1  12  14      716.04      784.47     49.96 o 
   2  12  14     2290.01     2166.30    122.84 o 
   3  12  14       49.94       27.23     20.74 o 
  -5  13  14      136.60      132.06    134.61 o 
  -4  13  14       98.95       41.48     45.89 o 
  -3  13  14      233.32      233.94    101.51 o 
  -2  13  14      530.48      548.79     71.51 o 
  -1  13  14       88.92       69.08     40.12 o 
   0  13  14      225.70      202.76    110.34 o 
   1  13  14      156.82      142.81     73.50 o 
 -13   0  15      549.01      697.12     97.08 o 
 -11   0  15     1358.10     1345.92    120.53 o 
  -9   0  15       20.92       27.96     22.85 o 
  -7   0  15      167.09      105.64     43.23 o 
  -5   0  15     4693.26     4798.89    436.01 o 
  -3   0  15      979.71      936.25    119.81 o 
  -1   0  15      284.89      270.57     98.74 o 
   1   0  15      461.99      516.73    166.60 o 
   3   0  15      205.61      209.85     89.25 o 
   5   0  15     2113.96     2037.64    110.81 o 
   7   0  15       11.45       18.09     23.02 o 
   9   0  15      795.03      765.90     81.91 o 
 -13   1  15      655.33      633.98     70.78 o 
 -12   1  15      933.75      938.53     89.75 o 
 -11   1  15     1316.76     1427.55     94.45 o 
 -10   1  15       45.30       47.67     31.39 o 
  -9   1  15      127.17      143.29     45.47 o 
  -8   1  15      308.97      326.65     58.09 o 
  -7   1  15     1150.27     1282.92     58.42 o 
  -6   1  15     5706.08     6058.94    179.63 o 
  -5   1  15     8414.33     8752.36    280.76 o 
  -4   1  15      522.31      621.99    134.59 o 
  -3   1  15     3417.59     3461.31    107.98 o 
  -2   1  15       23.34       38.68     22.87 o 
  -1   1  15     2957.03     2937.40    106.10 o 
   0   1  15     1061.87     1047.05     69.29 o 
   1   1  15      448.82      477.14    121.70 o 
   2   1  15      522.18      472.27    135.63 o 
   3   1  15     3329.91     3479.26    135.58 o 
   4   1  15       89.08      113.56     40.68 o 
   5   1  15      105.83       32.98     32.19 o 
   6   1  15      169.13      159.78     52.19 o 
   7   1  15      783.18      685.98     46.28 o 
   8   1  15     3639.21     3487.15    129.74 o 
 -13   2  15       45.26       33.70     26.55 o 
 -12   2  15     3084.19     3256.33    191.87 o 
 -11   2  15     1435.36     1426.82     94.46 o 
 -10   2  15      181.60      185.77     70.93 o 
  -9   2  15       56.45       63.11     19.68 o 
  -8   2  15     1549.87     1595.16     85.79 o 
  -7   2  15      326.04      351.88     54.24 o 
  -6   2  15      932.71      867.74     57.80 o 
  -5   2  15      216.90      225.55     53.31 o 
  -4   2  15     8002.58     8586.20    237.97 o 
  -3   2  15       10.45       17.38     16.33 o 
  -2   2  15     1662.05     1636.45     84.75 o 
  -1   2  15     1585.32     1552.53     79.51 o 
   0   2  15     2303.07     2305.04    112.79 o 
   1   2  15     1442.68     1412.85     72.79 o 
   2   2  15     2176.25     1950.04    178.25 o 
   3   2  15       15.10       21.95     21.29 o 
   4   2  15      348.39      314.13    102.43 o 
   5   2  15       52.33       49.74     22.84 o 
   6   2  15      117.85      102.50     37.25 o 
   7   2  15      341.14      275.05    114.14 o 
   8   2  15      818.57      724.68     65.77 o 
 -12   3  15        5.92        9.41     28.98 o 
 -11   3  15      644.06      607.16    224.95 o 
 -10   3  15        7.84       10.37     13.80 o 
  -9   3  15        2.02       18.45     16.68 o 
  -8   3  15       24.38       39.43     15.95 o 
  -7   3  15     3729.58     3927.25    119.22 o 
  -6   3  15       14.98       28.92     13.86 o 
  -5   3  15      849.80      812.34    223.12 o 
  -4   3  15       89.54       72.11     25.16 o 
  -3   3  15     1626.54     1586.34     78.17 o 
  -2   3  15      538.41      565.85    142.30 o 
  -1   3  15        8.23       25.38     25.00 o 
   0   3  15     3734.27     3845.85    169.91 o 
   1   3  15     3227.86     3255.30    133.28 o 
   2   3  15      688.09      714.76     88.38 o 
   3   3  15      203.00      169.25     62.26 o 
   4   3  15     1372.95     1273.47     58.31 o 
   5   3  15      722.84      646.70     55.72 o 
   6   3  15       71.35       66.44     30.69 o 
   7   3  15      442.41      400.10     67.64 o 
   8   3  15      451.28       77.50    175.21 o 
 -12   4  15      189.39      180.98    101.50 o 
 -11   4  15      563.74      515.60    211.91 o 
 -10   4  15      858.30      867.79     75.74 o 
  -9   4  15      257.14      213.75     69.23 o 
  -8   4  15     1878.68     1981.38     73.89 o 
  -7   4  15        0.53       14.22     16.27 o 
  -6   4  15     1088.75     1111.65     69.21 o 
  -5   4  15      719.95      712.49     62.95 o 
  -4   4  15     1155.69     1238.86     65.78 o 
  -3   4  15      497.28      507.33    114.46 o 
  -2   4  15     1038.52     1046.20     57.62 o 
  -1   4  15       75.30      119.87     37.99 o 
   0   4  15     1391.21     1442.90     82.95 o 
   1   4  15       77.44       65.90     27.78 o 
   2   4  15     3169.88     3242.73    128.91 o 
   3   4  15      774.39      747.42     88.00 o 
   4   4  15     2168.17     2112.66     74.10 o 
   5   4  15       89.04       87.32     36.00 o 
   6   4  15     1010.02      937.90     56.78 o 
   7   4  15        0.42        2.03     22.46 o 
   8   4  15      520.75      449.85     64.68 o 
 -12   5  15       17.25       27.22     26.02 o 
 -11   5  15      323.35      239.19    112.66 o 
 -10   5  15     1551.49     1545.17     85.39 o 
  -9   5  15     2251.53     2450.96    102.53 o 
  -8   5  15       61.81       57.32     27.50 o 
  -7   5  15      451.54      528.98    127.82 o 
  -6   5  15      216.06      204.33     67.30 o 
  -5   5  15        7.12       13.98     24.56 o 
  -4   5  15      139.88      145.52     46.61 o 
  -3   5  15       41.10       49.80     17.63 o 
  -2   5  15      294.96      302.74    106.91 o 
  -1   5  15    11861.21    12344.32    359.46 o 
   0   5  15       85.52       64.99     28.72 o 
   1   5  15      337.01      416.05    113.22 o 
   2   5  15      763.82      734.78     69.02 o 
   3   5  15      285.60      237.88     44.47 o 
   4   5  15       11.29       12.72     14.62 o 
   5   5  15      223.86      199.78     67.93 o 
   6   5  15      789.19      773.03     56.69 o 
   7   5  15     5702.57     6136.92    200.94 o 
   8   5  15      149.42      110.24     41.41 o 
 -11   6  15       56.25       54.40     32.71 o 
 -10   6  15     1648.79     1623.91     85.65 o 
  -9   6  15      999.26     1006.43     61.52 o 
  -8   6  15        4.17        0.12     24.76 o 
  -7   6  15      956.89      941.12     78.71 o 
  -6   6  15      188.94      151.55     46.90 o 
  -5   6  15       38.45       63.53     28.90 o 
  -4   6  15      141.81      159.61     49.79 o 
  -3   6  15      559.57      554.19     63.24 o 
  -2   6  15      335.21      405.74     90.29 o 
  -1   6  15     1193.74     1156.86     93.96 o 
   0   6  15      989.86     1114.64     89.22 o 
   1   6  15      361.37      383.53    115.86 o 
   2   6  15      142.92      155.78     47.95 o 
   3   6  15      110.35       89.19     38.16 o 
   4   6  15      346.38      342.19     94.20 o 
   5   6  15     1032.07     1004.04     56.53 o 
   6   6  15       39.62       15.79     23.03 o 
   7   6  15       33.17       32.20     20.78 o 
 -11   7  15       61.78       51.22     46.94 o 
 -10   7  15       96.63       64.97     31.27 o 
  -9   7  15     2946.41     2917.10    129.72 o 
  -8   7  15        9.45       19.52     18.73 o 
  -7   7  15     5430.03     5592.76    228.30 o 
  -6   7  15        9.82       16.58     26.50 o 
  -5   7  15     2183.59     2253.39    101.87 o 
  -4   7  15      187.52      167.85     48.62 o 
  -3   7  15       27.23       28.66     19.62 o 
  -2   7  15      982.93     1092.51     74.04 o 
  -1   7  15     1908.13     1875.47    112.38 o 
   0   7  15     1587.04     1497.96     86.93 o 
   1   7  15     2363.75     2479.83    105.38 o 
   2   7  15     1316.73     1236.28     82.79 o 
   3   7  15     1518.38     1482.56     72.61 o 
   4   7  15     1365.80     1393.72     67.10 o 
   5   7  15      193.20      173.31     54.75 o 
   6   7  15      457.82      505.82     51.72 o 
   7   7  15     1896.51     1884.47     99.06 o 
 -10   8  15      101.93       73.11     37.21 o 
  -9   8  15        8.84       12.31     18.50 o 
  -8   8  15     2698.34     2610.25    124.64 o 
  -7   8  15       55.41       41.15     18.15 o 
  -6   8  15        6.25       17.89     26.22 o 
  -5   8  15        8.30       19.16     22.84 o 
  -4   8  15     2726.38     2795.98     97.76 o 
  -3   8  15     1320.35     1256.25     61.63 o 
  -2   8  15      699.02      749.19     76.89 o 
  -1   8  15      514.39      463.70    118.68 o 
   0   8  15     2328.14     2445.38    118.19 o 
   1   8  15       54.19       49.06     20.20 o 
   2   8  15      234.67      195.80     62.00 o 
   3   8  15       40.02       30.13     19.11 o 
   4   8  15      861.93      928.37     64.87 o 
   5   8  15     1212.04     1225.28     74.79 o 
   6   8  15      413.23      341.69     55.61 o 
  -9   9  15      738.11      692.06     84.05 o 
  -8   9  15       30.01       19.00     19.80 o 
  -7   9  15       13.77       15.10     18.17 o 
  -6   9  15     1277.53     1320.20     62.70 o 
  -5   9  15      414.16      306.21     96.73 o 
  -4   9  15      514.37      506.44    164.92 o 
  -3   9  15      923.80      889.99     70.33 o 
  -2   9  15      243.04      225.55     82.13 o 
  -1   9  15       33.82       65.50     27.69 o 
   0   9  15      778.73      779.42     68.95 o 
   1   9  15      659.78      613.62     81.71 o 
   2   9  15     2725.13     2707.08    112.13 o 
   3   9  15      935.28      845.96     74.32 o 
   4   9  15      606.02      653.61     83.98 o 
   5   9  15      557.01      537.53     62.07 o 
  -8  10  15     1168.95     1134.42     70.90 o 
  -7  10  15      162.96      125.43     60.75 o 
  -6  10  15        1.17        2.09     20.96 o 
  -5  10  15      732.53      812.18     51.95 o 
  -4  10  15      516.97      483.35     70.97 o 
  -3  10  15      424.73      339.50    124.66 o 
  -2  10  15     1664.31     1696.13     88.57 o 
  -1  10  15       73.28       57.66     28.87 o 
   0  10  15      857.17      766.20    211.47 o 
   1  10  15        6.70       16.52     19.31 o 
   2  10  15      529.31      480.51     67.77 o 
   3  10  15      101.67       86.56     39.82 o 
   4  10  15     1636.09     1592.34    102.41 o 
  -7  11  15        8.86        8.75     20.05 o 
  -6  11  15       75.97       60.81     32.48 o 
  -5  11  15     1916.65     2006.35    105.20 o 
  -4  11  15        2.00       15.75     15.04 o 
  -3  11  15       49.58       36.90     30.54 o 
  -2  11  15      549.11      526.28     53.52 o 
  -1  11  15      147.11      126.34     55.84 o 
   0  11  15      769.20      780.90     56.23 o 
   1  11  15       47.27       51.34     23.24 o 
   2  11  15      356.93      256.87    111.83 o 
   3  11  15     3244.17     3146.06    123.27 o 
  -5  12  15      201.86      127.23     79.84 o 
  -4  12  15      278.72      203.08    140.34 o 
  -3  12  15      589.70      509.86     88.15 o 
  -2  12  15       94.53       57.53     42.70 o 
  -1  12  15        7.50        7.20     16.82 o 
   0  12  15      954.74      933.36     58.14 o 
 -10   0  16      279.44      241.23    147.63 o 
  -8   0  16     3007.91     3165.10    182.35 o 
  -6   0  16     1157.80     1234.58    377.26 o 
  -4   0  16    14563.82    15291.55    347.92 o 
  -2   0  16      249.04      285.76    102.48 o 
   0   0  16     2264.70     2290.34    125.96 o 
   2   0  16     2365.08     2240.48    120.71 o 
   4   0  16     3215.27     3021.25    180.36 o 
   6   0  16     1665.85     1612.84    127.33 o 
 -11   1  16      131.31      106.73     77.77 o 
 -10   1  16       44.27       37.65     31.34 o 
  -9   1  16      400.92      398.79     42.62 o 
  -8   1  16       21.49       15.81     13.22 o 
  -7   1  16     4843.42     5185.09    119.10 o 
  -6   1  16     1849.38     1894.86    101.95 o 
  -5   1  16     6497.75     6606.34    172.23 o 
  -4   1  16     1557.59     1680.50     81.54 o 
  -3   1  16       72.63       71.23     23.17 o 
  -2   1  16        4.11        2.28     26.23 o 
  -1   1  16       28.56       44.87     21.35 o 
   0   1  16      175.22      175.50     50.13 o 
   1   1  16     2530.84     2566.94    108.30 o 
   2   1  16      398.07      323.49     75.93 o 
   3   1  16      534.61      513.37    139.98 o 
   4   1  16      373.33      267.35     92.72 o 
   5   1  16        3.05       15.64     18.99 o 
   6   1  16       78.56       54.59     17.04 o 
   7   1  16       12.96       29.79     23.07 o 
 -11   2  16      679.25      624.60     89.50 o 
 -10   2  16     1504.16     1444.41     95.76 o 
  -9   2  16       10.71       20.05     15.07 o 
  -8   2  16        5.17        7.30     17.70 o 
  -7   2  16     1053.72     1056.81     59.99 o 
  -6   2  16     1299.53     1295.17     73.18 o 
  -5   2  16       67.72       70.40     30.09 o 
  -4   2  16      607.65      682.82     81.42 o 
  -3   2  16     1170.34     1132.86     56.13 o 
  -2   2  16       90.59      107.62     38.36 o 
  -1   2  16        7.23       13.20     20.98 o 
   0   2  16      391.16      392.37    106.77 o 
   1   2  16       95.74       86.09     50.65 o 
   2   2  16     2432.48     2431.70    106.58 o 
   3   2  16        9.76       22.45     21.07 o 
   4   2  16     1685.98     1676.57    120.40 o 
   5   2  16       26.29       44.29     16.27 o 
   6   2  16      520.87      508.46     85.09 o 
   7   2  16     1761.35     1591.60     86.88 o 
 -11   3  16     2495.38     2567.11    188.89 o 
 -10   3  16       86.71       61.77     34.30 o 
  -9   3  16      551.98      560.07     45.50 o 
  -8   3  16       89.90       68.56     28.65 o 
  -7   3  16      610.39      512.50    120.78 o 
  -6   3  16     1097.51     1169.51     59.83 o 
  -5   3  16     1356.99     1317.16     61.90 o 
  -4   3  16     1446.10     1454.02     97.53 o 
  -3   3  16      316.25      324.69     88.99 o 
  -2   3  16     2074.53     1999.81     87.55 o 
  -1   3  16     3994.00     4059.34    165.95 o 
   0   3  16      426.66      407.35    107.80 o 
   1   3  16       68.06      102.70     33.39 o 
   2   3  16        8.41       20.98     24.41 o 
   3   3  16     1499.63     1380.27     79.36 o 
   4   3  16      128.95      122.04     45.15 o 
   5   3  16       29.64       21.23     28.14 o 
   6   3  16       89.06       76.98     44.99 o 
   7   3  16     3933.11     3954.85    180.56 o 
 -11   4  16       38.73       15.66     36.78 o 
 -10   4  16      437.85      382.33     54.57 o 
  -9   4  16     1168.44     1096.49     53.78 o 
  -8   4  16     2630.31     2896.44    119.26 o 
  -7   4  16       76.18       80.62     28.55 o 
  -6   4  16       95.17       96.75     38.34 o 
  -5   4  16        0.24       11.74     20.91 o 
  -4   4  16      230.02      195.95     68.70 o 
  -3   4  16      325.23      322.60     86.62 o 
  -2   4  16     2739.54     2713.47    107.18 o 
  -1   4  16      616.09      714.35     86.74 o 
   0   4  16       27.40       19.42     20.18 o 
   1   4  16       23.43       25.98     15.92 o 
   2   4  16      773.52      692.67    205.49 o 
   3   4  16      107.47      101.46     42.92 o 
   4   4  16       23.28       18.30     21.01 o 
   5   4  16     1640.28     1687.67    121.98 o 
   6   4  16      840.34      755.75    156.82 o 
 -10   5  16      789.86      767.82     52.91 o 
  -9   5  16     2695.84     2759.85    145.76 o 
  -8   5  16      781.00      843.13     49.35 o 
  -7   5  16       31.16       55.95     21.12 o 
  -6   5  16      178.56      145.16     64.28 o 
  -5   5  16     1351.90     1266.95     78.35 o 
  -4   5  16      187.08      186.68     69.67 o 
  -3   5  16      296.40      305.48     80.38 o 
  -2   5  16       71.65       68.64     24.34 o 
  -1   5  16      468.95      472.36    114.38 o 
   0   5  16     1166.14     1188.19     83.52 o 
   1   5  16      127.81      113.58     41.61 o 
   2   5  16     1108.14     1069.48     62.87 o 
   3   5  16      464.90      402.67    151.05 o 
   4   5  16      559.40      452.09    163.30 o 
   5   5  16        0.08       16.86     18.67 o 
   6   5  16      590.82      617.14     82.41 o 
 -10   6  16       57.73       56.50     21.36 o 
  -9   6  16        1.72       14.55     20.74 o 
  -8   6  16     3978.22     3977.11    165.52 o 
  -7   6  16      191.65      126.75     38.82 o 
  -6   6  16        7.33       15.25     22.55 o 
  -5   6  16      274.83      231.81     92.03 o 
  -4   6  16      855.90      910.23     74.36 o 
  -3   6  16       16.23       18.06     15.07 o 
  -2   6  16     1776.00     1708.44     71.95 o 
  -1   6  16     1338.53     1242.10     81.40 o 
   0   6  16     2587.07     2731.13    100.76 o 
   1   6  16     1211.83     1139.43     66.87 o 
   2   6  16       37.81       38.05     19.33 o 
   3   6  16      563.55      434.96    139.06 o 
   4   6  16      620.16      584.27     88.79 o 
   5   6  16      275.31      192.57     83.67 o 
  -9   7  16      594.63      492.03     53.53 o 
  -8   7  16       70.63       66.96     45.09 o 
  -7   7  16        9.50        6.07     24.71 o 
  -6   7  16     1608.55     1465.60     79.20 o 
  -5   7  16        1.10       14.32     23.40 o 
  -4   7  16       84.00      108.88     41.69 o 
  -3   7  16      348.65      262.97    104.09 o 
  -2   7  16     1355.06     1305.07     77.12 o 
  -1   7  16      847.08      812.97     87.75 o 
   0   7  16      477.55      462.74     98.57 o 
   1   7  16     1048.35      994.28    108.93 o 
   2   7  16     1348.47     1313.19     70.81 o 
   3   7  16      804.27      781.01     73.88 o 
   4   7  16       32.29       27.65     23.86 o 
   5   7  16      268.74      267.69    118.96 o 
  -8   8  16      516.63      548.02     71.24 o 
  -7   8  16      306.02      251.73     94.95 o 
  -6   8  16       27.07       22.22     18.40 o 
  -5   8  16      496.31      455.43    137.06 o 
  -4   8  16      304.07      337.48    101.78 o 
  -3   8  16       53.36       46.73     23.62 o 
  -2   8  16      253.87      229.46    118.13 o 
  -1   8  16      566.37      447.20    126.28 o 
   0   8  16     5290.36     5846.47    178.81 o 
   1   8  16        2.54        4.92     28.50 o 
   2   8  16      260.54      269.17     99.85 o 
   3   8  16       19.43       17.55     23.31 o 
   4   8  16        8.51       17.63     22.68 o 
  -7   9  16     2969.17     3007.73    139.90 o 
  -6   9  16      102.52       80.70     41.37 o 
  -5   9  16     2206.97     2192.49    125.54 o 
  -4   9  16      122.93      141.80     59.47 o 
  -3   9  16       73.34       76.17     33.30 o 
  -2   9  16        0.64       16.75     18.03 o 
  -1   9  16     1251.67     1292.27     91.96 o 
   0   9  16        3.18       19.00     18.89 o 
   1   9  16     2203.92     2236.98    119.81 o 
   2   9  16       32.91       29.90     24.93 o 
   3   9  16     3650.22     3780.62    166.23 o 
  -6  10  16      129.81       90.30     58.73 o 
  -5  10  16      202.88      183.93     78.05 o 
  -4  10  16     1402.49     1458.16     80.02 o 
  -3  10  16       14.84       18.90     18.34 o 
  -2  10  16      350.45      271.59    109.46 o 
  -1  10  16       32.49       54.81     27.39 o 
   0  10  16       34.64       34.89     23.90 o 
   1  10  16     1105.71     1132.94     84.85 o 
  -9   0  17       24.71       50.31     33.91 o 
  -7   0  17      835.95      888.43     87.23 o 
  -5   0  17     1923.74     1925.33    131.04 o 
  -3   0  17      267.90      238.82    167.95 o 
  -1   0  17      245.35      297.79    121.46 o 
   1   0  17      128.46      144.90     64.04 o 
   3   0  17      342.53      280.01    190.68 o 
   5   0  17      160.97      117.40     71.05 o 
 -10   1  17       63.18       59.95     35.71 o 
  -9   1  17      475.85      579.14     49.29 o 
  -8   1  17      294.60      234.92     44.91 o 
  -7   1  17      126.25      128.31     42.35 o 
  -6   1  17     1441.17     1395.99     60.42 o 
  -5   1  17     3986.74     4138.30    157.74 o 
  -4   1  17     2537.15     2494.05     82.81 o 
  -3   1  17     1258.38     1206.10     67.76 o 
  -2   1  17      378.07      436.20    106.26 o 
  -1   1  17       77.10       47.28     25.60 o 
   0   1  17      955.89      957.67     74.42 o 
   1   1  17       37.63       27.27     18.83 o 
   2   1  17      571.57      469.31    157.07 o 
   3   1  17     3210.36     3251.19    152.24 o 
   4   1  17        1.91       10.40     27.62 o 
   5   1  17     1054.62     1073.79     60.66 o 
 -10   2  17        9.67       17.71     24.45 o 
  -9   2  17      494.44      483.03     40.64 o 
  -8   2  17     2712.27     2812.78    118.17 o 
  -7   2  17      611.48      640.71     62.93 o 
  -6   2  17      643.36      659.72     72.49 o 
  -5   2  17      119.97      139.78     49.67 o 
  -4   2  17      189.51      231.51     55.71 o 
  -3   2  17      592.68      585.78    135.63 o 
  -2   2  17        1.59        2.22     24.62 o 
  -1   2  17      355.29      267.65     97.24 o 
   0   2  17     2367.03     2353.80    104.93 o 
   1   2  17      694.80      663.45    200.97 o 
   2   2  17      578.80      683.41    107.34 o 
   3   2  17       35.90       39.21     32.80 o 
   4   2  17      898.01      968.75     78.67 o 
   5   2  17     1333.22     1301.68     66.82 o 
  -9   3  17       67.11       46.65     19.68 o 
  -8   3  17     1041.68      993.07     61.16 o 
  -7   3  17     1855.60     1948.06     86.67 o 
  -6   3  17       35.25       33.25     19.90 o 
  -5   3  17      766.10      720.85     76.00 o 
  -4   3  17        1.32       15.09     16.37 o 
  -3   3  17     1017.17     1030.74     61.81 o 
  -2   3  17      196.39      204.67     56.00 o 
  -1   3  17        3.33        0.68     29.51 o 
   0   3  17      439.28      366.96    109.05 o 
   1   3  17     3794.94     3854.43    173.85 o 
   2   3  17       50.75       42.95     25.32 o 
   3   3  17       21.15       36.04     29.69 o 
   4   3  17      476.28      367.94    156.44 o 
   5   3  17       10.33        9.87     26.36 o 
  -9   4  17       51.54       45.63     27.13 o 
  -8   4  17      304.34      286.07     94.10 o 
  -7   4  17      203.89      179.10     58.92 o 
  -6   4  17       25.03       29.74     16.16 o 
  -5   4  17     1396.66     1316.08     72.07 o 
  -4   4  17      910.35     1008.61     79.76 o 
  -3   4  17      643.16      612.35     58.46 o 
  -2   4  17      833.02      725.13    180.60 o 
  -1   4  17     2303.75     2342.42    120.23 o 
   0   4  17        0.55       17.60     27.10 o 
   1   4  17      158.30      196.98     72.72 o 
   2   4  17      187.28      125.94     54.71 o 
   3   4  17       33.71       21.10     30.75 o 
   4   4  17      466.10      526.27     96.64 o 
  -9   5  17     3152.60     3064.76    140.56 o 
  -8   5  17      135.26      135.02     40.73 o 
  -7   5  17      172.25      174.08     71.67 o 
  -6   5  17      738.92      825.75     57.17 o 
  -5   5  17      233.51      212.56     81.32 o 
  -4   5  17       49.16       35.52     24.04 o 
  -3   5  17       66.60       67.97     27.07 o 
  -2   5  17      965.73     1037.24     63.51 o 
  -1   5  17     1423.18     1523.67     80.38 o 
   0   5  17       86.63       64.87     30.60 o 
   1   5  17        1.88        8.16     21.66 o 
   2   5  17       52.63       45.27     19.16 o 
   3   5  17       42.88       25.69     22.57 o 
   4   5  17       11.29       27.56     25.14 o 
  -8   6  17      317.11      249.60    107.72 o 
  -7   6  17      920.31      932.66     75.62 o 
  -6   6  17       10.70       12.75     21.78 o 
  -5   6  17       30.24       48.31     27.69 o 
  -4   6  17      509.92      447.54    157.86 o 
  -3   6  17      629.88      645.51     71.80 o 
  -2   6  17        0.78       16.09     14.43 o 
  -1   6  17       42.04       43.76     26.14 o 
   0   6  17     1625.07     1637.73    118.96 o 
   1   6  17      146.37      112.69     54.23 o 
   2   6  17     1743.22     1787.99     97.55 o 
   3   6  17      386.33      311.21     98.43 o 
  -7   7  17     1079.67     1141.85     63.02 o 
  -6   7  17      181.47      188.34     76.91 o 
  -5   7  17     1707.06     1780.08    103.57 o 
  -4   7  17       30.72       39.24     26.84 o 
  -3   7  17       42.00       43.49     29.43 o 
  -2   7  17      136.20      173.54     72.73 o 
  -1   7  17     3432.34     3843.35    177.52 o 
   0   7  17       35.50       43.80     26.00 o 
   1   7  17      607.25      567.42    179.54 o 
   2   7  17      127.53      136.06     87.97 o 
  -6   8  17      735.80      612.86     83.18 o 
  -5   8  17       61.80       92.97     47.91 o 
  -4   8  17     2097.57     2259.97    119.12 o 
  -3   8  17       40.83       47.09     26.61 o 
  -2   8  17      756.40      636.26     86.65 o 
  -1   8  17       79.32       80.22     29.03 o 
   0   8  17     1638.75     1480.95    103.75 o 
   1   8  17     3832.68     3801.89    183.92 o 
  -3   9  17      229.85      159.80     66.64 o 
  -2   9  17      275.00      241.30    102.75 o 
  -8   0  18     1213.02     1265.08     81.93 o 
  -6   0  18     2247.24     2186.40    144.24 o 
  -4   0  18      306.04      249.48    117.06 o 
  -2   0  18       27.15       21.70     31.61 o 
   0   0  18     4870.89     5158.27    313.82 o 
   2   0  18     3106.20     3311.12    195.41 o 
  -8   1  18        1.41        7.60     20.21 o 
  -7   1  18       13.23       14.59     17.84 o 
  -6   1  18      276.40      241.43    110.83 o 
  -5   1  18     1785.04     1802.16     82.28 o 
  -4   1  18     1439.33     1461.45     68.86 o 
  -3   1  18        0.56       10.96     18.76 o 
  -2   1  18       66.01       62.04     27.76 o 
  -1   1  18       27.01       22.30     18.30 o 
   0   1  18        2.68       12.95     19.32 o 
   1   1  18      535.86      441.22    149.45 o 
   2   1  18      201.54      132.38     65.30 o 
   3   1  18     1038.91      989.29     61.06 o 
  -8   2  18       70.00       58.84     22.99 o 
  -7   2  18     1113.42     1160.78     55.36 o 
  -6   2  18       86.48       55.63     20.41 o 
  -5   2  18     1407.69     1237.42     76.02 o 
  -4   2  18      503.73      422.73    107.51 o 
  -3   2  18      283.27      288.33     88.48 o 
  -2   2  18      514.80      478.99    133.02 o 
  -1   2  18      288.70      288.34     81.83 o 
   0   2  18     1687.12     1655.29     96.44 o 
   1   2  18      246.63      171.03     55.92 o 
   2   2  18      253.71      199.48     95.17 o 
   3   2  18      268.28      220.49    106.78 o 
  -7   3  18      226.92      231.50     91.17 o 
  -6   3  18       79.77       45.25     23.71 o 
  -5   3  18       88.25       63.72     36.26 o 
  -4   3  18      512.03      547.71     79.16 o 
  -3   3  18       79.54       64.57     28.47 o 
  -2   3  18      725.26      726.29     67.69 o 
  -1   3  18      202.23      166.28     73.55 o 
   0   3  18       19.56       17.54     22.68 o 
   1   3  18        8.18       18.65     27.14 o 
   2   3  18     1123.37     1155.20     75.55 o 
  -7   4  18       32.41       52.53     26.45 o 
  -6   4  18      165.73      109.37     46.00 o 
  -5   4  18        7.84       11.21     23.29 o 
  -4   4  18      369.74      271.29    119.14 o 
  -3   4  18      445.88      463.19     67.55 o 
  -2   4  18        2.62       15.96     21.83 o 
  -1   4  18     1831.51     1668.65    124.51 o 
   0   4  18      663.85      655.93     87.24 o 
   1   4  18      244.94      241.83     95.11 o 
   2   4  18      186.40      161.55     51.18 o 
  -6   5  18     1003.00     1091.38     61.16 o 
  -5   5  18     1730.48     1740.60    122.60 o 
  -4   5  18      304.81      251.64    111.70 o 
  -3   5  18        1.72       18.06     21.60 o 
  -2   5  18      494.81      396.35    171.38 o 
  -1   5  18     1107.76     1135.82    108.95 o 
   0   5  18      537.46      530.76    141.91 o 
   1   5  18       10.18       12.43     19.55 o 
  -4   6  18      936.18      916.78     60.31 o 
  -3   6  18      403.64      384.08    125.86 o 
  -2   6  18     1133.39     1061.10     71.31 o 
  -1   6  18      213.79      179.15     66.12 o 
  -3   0  19      382.93      266.89    141.62 o 
                                                 
